# Supplementary material for: Appraising the causal role of risk factors in coronary artery disease and stroke: A systematic review of Mendelian Randomization studies
Source: J Am Heart Assoc. Author manuscript; Available in PMC 2023 Nov 21. (PMC7615320; doi:10.1161/JAHA.122.029040)
Supplement: Supplementary material [file EMS190935-supplement-Supplementary_material.xlsx]

## Sheet: List of Files & Tables
	Table of contents
	Table S1: List of included studies after full text screening
	Table S2: List of excluded studies after full text screening
	Table S3: List of dinstinct exposures per outcome category
	Table S4: Categorization of exposures into broader categories
	Table S5: Description of instrument characteristics by exposure category
	Table S6: Evidence base including evaluation of robustness of associations
	Table S7: Number and percent of Mendelian randomization analyses per grading category by CVD group
	Table S8: List of Robust analyses
	Table S9: MR-STROBE reposting for all included studies
	Table S10: Robust associations being downgraded to probable after adjusting for a possible confounder

## Sheet: Table S1
Table S1: List of included studies after full text screening
ID	Included Studies
1	Karjalainen MK, Holmes MV, Wang Q, Anufrieva O, Kähönen M, Lehtimäki T, et al. Apolipoprotein A-I concentrations and risk of coronary artery disease: A Mendelian randomization study. Atherosclerosis. 2020;299:56-63.
2	Li C, Stoma S, Lotta LA, Warner S, Albrecht E, Allione A, et al. Genome-wide Association Analysis in Humans Links Nucleotide Metabolism to Leukocyte Telomere Length. Am J Hum Genet. 2020;106(3):389-404.
3	Jujić A, Atabaki-Pasdar N, Nilsson PM, Almgren P, Hakaste L, Tuomi T, et al. Glucose-dependent insulinotropic peptide and risk of cardiovascular events and mortality: a prospective study. Diabetologia. 2020;63(5):1043-54.
4	Qian Y, Ye D, Huang H, Wu DJH, Zhuang Y, Jiang X, et al. Coffee Consumption and Risk of Stroke: A Mendelian Randomization Study. Ann Neurol. 2020;87(4):525-32.
5	Zuber V, Gill D, Ala-Korpela M, Langenberg C, Butterworth A, et al. High-throughput multivariable Mendelian randomization analysis prioritizes apolipoprotein B as key lipid risk factor for coronary artery disease. Int J Epidemiol. 2020.
6	Zanetti D, Gustafsson S, Assimes TL, Ingelsson E. Comprehensive Investigation of Circulating Biomarkers and Their Causal Role in Atherosclerosis-Related Risk Factors and Clinical Events. Circ Genom Precis Med. 2020;13(6):e002996.
7	Wang Z, Yang F, Ma M, Bao Q, Shen J, Ye F, et al. The impact of growth differentiation factor 15 on the risk of cardiovascular diseases: two-sample Mendelian randomization study. BMC Cardiovasc Disord. 2020;20(1):462.
8	Folkersen L, Gustafsson S, Wang Q, Hansen DH, Hedman Å K, Schork A, et al. Genomic and drug target evaluation of 90 cardiovascular proteins in 30,931 individuals. Nat Metab. 2020;2(10):1135-48.
9	Mohammadi-Shemirani P, Chong M, Pigeyre M, Morton RW, Gerstein HC, Paré G. Effects of lifelong testosterone exposure on health and disease using Mendelian randomization. Elife. 2020;9.
10	Bell S, Gibson JT, Harshfield EL, Markus HS. Is periodontitis a risk factor for ischaemic stroke, coronary artery disease and subclinical atherosclerosis? A Mendelian randomization study. Atherosclerosis. 2020;313:111-7.
11	Li GH, Cheung CL, Chung AK, Cheung BM, Wong IC, Fok MLY, et al. Evaluation of bi-directional causal association between depression and cardiovascular diseases: a Mendelian randomization study. Psychol Med. 2020:1-12.
12	Au Yeung SL, Schooling CM. Impact of urinary sodium on cardiovascular disease and risk factors: A 2 sample Mendelian randomization study. Clin Nutr. 2020.
13	Mazidi M, Katsiki N, Shekoohi N, Banach M. Monounsaturated Fatty Acid Levels May Not Affect Cardiovascular Events: Results From a Mendelian Randomization Analysis. Frontiers in nutrition. 2020;7:123.
14	Yuan S, Tang B, Zheng J, Larsson SC. Circulating Lipoprotein Lipids, Apolipoproteins and Ischemic Stroke. Ann Neurol. 2020;88(6):1229-36.
15	Ye Y, Yang H, Wang Y, Zhao H. A comprehensive genetic and epidemiological association analysis of vitamin D with common diseases/traits in the UK Biobank. Genet Epidemiol. 2021;45(1):24-35.
16	Thomas DG, Wei Y, Tall AR. Lipid and Metabolic Syndrome Traits in Coronary Artery Disease: A Mendelian Randomization Study. J Lipid Res. 2020.
17	Zheng J, Haberland V, Baird D, Walker V, Haycock PC, Hurle MR, et al. Phenome-wide Mendelian randomization mapping the influence of the plasma proteome on complex diseases. Nat Genet. 2020;52(10):1122-31.
18	Prats-Uribe A, Sayols-Baixeras S, Fernández-Sanlés A, Subirana I, Carreras-Torres R, Vilahur G, et al. High-density lipoprotein characteristics and coronary artery disease: a Mendelian randomization study. Metabolism. 2020;112:154351.
19	Schooling CM, Zhao JV, Au Yeung SL, Leung GM. Investigating pleiotropic effects of statins on ischemic heart disease in the UK Biobank using Mendelian randomisation. Elife. 2020;9.
20	Thom CS, Ding Z, Levin MG, Damrauer SM, Lee KM, et al. Genetic determinants of increased body mass index mediate the effect of smoking on increased risk for type 2 diabetes but not coronary artery disease. Hum Mol Genet. 2020;29(19):3327-37.
21	Yuan S, Carter P, Bruzelius M, Vithayathil M, Kar S, Mason AM, et al. Effects of tumour necrosis factor on cardiovascular disease and cancer: A two-sample Mendelian randomization study. EBioMedicine. 2020;59:102956.
22	Cui NH, Yang JM, Liu X, Wang XB. Poly(ADP-Ribose) Polymerase Activity and Coronary Artery Disease in Type 2 Diabetes Mellitus: An Observational and Bidirectional Mendelian Randomization Study. Arterioscler Thromb Vasc Biol. 2020;40(10):2516-26.
23	Luo S, Schooling CM, Wong ICK, Au Yeung SL. Evaluating the impact of AMPK activation, a target of metformin, on risk of cardiovascular diseases and cancer in the UK Biobank: a Mendelian randomisation study. Diabetologia. 2020;63(11):2349-58.
24	Li L, Pang S, Zeng L, Güldener U, Schunkert H. Genetically determined intelligence and coronary artery disease risk. Clin Res Cardiol. 2021;110(2):211-9.
25	Ali L, Cupido AJ, Rijkers M, Hovingh GK, Holleboom AG, Dallinga-Thie GM, et al. Common gene variants in ASGR1 gene locus associate with reduced cardiovascular risk in absence of pleiotropic effects. Atherosclerosis. 2020;306:15-21.
26	Gill D, Georgakis MK, Zuber V, Karhunen V, Burgess S, Malik R, et al. Genetically Predicted Midlife Blood Pressure and Coronary Artery Disease Risk: Mendelian Randomization Analysis. J Am Heart Assoc. 2020;9(14):e016773.
27	Georgakis MK, Gill D, Malik R, Protogerou AD, Webb AJS, Dichgans M. Genetically Predicted Blood Pressure Across the Lifespan: Differential Effects of Mean and Pulse Pressure on Stroke Risk. Hypertension. 2020;76(3):953-61.
28	Larsson SC, Michaëlsson K, Burgess S. IGF-1 and cardiometabolic diseases: a Mendelian randomisation study. Diabetologia. 2020;63(9):1775-82.
29	Ng JCM, Schooling CM. Effect of Glucagon on Ischemic Heart Disease and Its Risk Factors: A Mendelian Randomization Study. J Clin Endocrinol Metab. 2020;105(8).
30	Li J, Guasch-Ferré M, Chung W, Ruiz-Canela M, Toledo E, Corella D, et al. The Mediterranean diet, plasma metabolome, and cardiovascular disease risk. Eur Heart J. 2020;41(28):2645-56.
31	Chen W, Wang S, Lv W, Pan Y. Causal associations of insulin resistance with coronary artery disease and ischemic stroke: a Mendelian randomization analysis. BMJ Open Diabetes Res Care. 2020;8(1).
32	Zhuang Z, Gao M, Yang R, Li N, Liu Z, Cao W, et al. Association of physical activity, sedentary behaviours and sleep duration with cardiovascular diseases and lipid profiles: a Mendelian randomization analysis. Lipids Health Dis. 2020;19(1):86.
33	Marouli E, Kus A, Del Greco MF, Chaker L, Peeters R, Teumer A, et al. Thyroid Function Affects the Risk of Stroke via Atrial Fibrillation: A Mendelian Randomization Study. J Clin Endocrinol Metab. 2020;105(8):2634-41.
34	Larsson SC, Burgess S, Mason AM, Michaëlsson K. Alcohol Consumption and Cardiovascular Disease: A Mendelian Randomization Study. Circ Genom Precis Med. 2020;13(3):e002814.
35	van de Vegte YJ, Said MA, Rienstra M, van der Harst P, Verweij N. Genome-wide association studies and Mendelian randomization analyses for leisure sedentary behaviours. Nat Commun. 2020;11(1):1770.
36	Larsson SC, Mason AM, Bäck M, Klarin D, Damrauer SM, Michaëlsson K, et al. Genetic predisposition to smoking in relation to 14 cardiovascular diseases. Eur Heart J. 2020;41(35):3304-10.
37	Tang B, Yuan S, Xiong Y, He Q, Larsson SC. Major depressive disorder and cardiometabolic diseases: a bidirectional Mendelian randomisation study. Diabetologia. 2020;63(7):1305-11.
38	Fan S, He P, Guan J, Song W, Zhi H, Wang L. No association between interleukin-18 levels and risk of cardiovascular disease: A Mendelian randomization study. Hereditas. 2020;157(1):12.
39	Yuan S, Lin A, He QQ, Burgess S, Larsson SC. Circulating interleukins in relation to coronary artery disease, atrial fibrillation and ischemic stroke and its subtypes: A two-sample Mendelian randomization study. Int J Cardiol. 2020;313:99-104.
40	Richardson TG, Sanderson E, Palmer TM, Ala-Korpela M, Ference BA, Davey Smith G, et al. Evaluating the relationship between circulating lipoprotein lipids and apolipoproteins with risk of coronary heart disease. PLoS Med. 2020;17(3):e1003062.
41	Long P, Liu X, Li J, He S, Chen H, Yuan Y, et al. Circulating folate concentrations and risk of coronary artery disease: a prospective cohort study in Chinese adults and a Mendelian randomization analysis. Am J Clin Nutr. 2020;111(3):635-43.
42	Zhao JV, Schooling CM. Sex-specific associations of insulin resistance with chronic kidney disease and kidney function: a bi-directional Mendelian randomisation study. Diabetologia. 2020;63(8):1554-63.
43	Marouli E, Del Greco MF, Astley CM, Yang J, Ahmad S, Berndt SI, et al. Mendelian randomisation analyses find pulmonary factors mediate the effect of height on coronary artery disease. Communications Biology. 2019;2(1):119.
44	Nikpay M, Mohammadzadeh S. Phenome-wide screening for traits causally associated with the risk of coronary artery disease. J Hum Genet. 2020;65(4):371-80.
45	Miao L, Deng GX, Yin RX, Nie RJ, Yang S, Wang Y, et al. No causal effects of plasma homocysteine levels on the risk of coronary heart disease or acute myocardial infarction: A Mendelian randomization study. Eur J Prev Cardiol. 2019:2047487319894679.
46	Yuan S, Bäck M, Bruzelius M, Mason AM, Burgess S, Larsson S. Plasma Phospholipid Fatty Acids, FADS1 and Risk of 15 Cardiovascular Diseases: A Mendelian Randomisation Study. Nutrients. 2019;11(12).
47	Allara E, Morani G, Carter P, Gkatzionis A, Zuber V, Foley CN, et al. Genetic Determinants of Lipids and Cardiovascular Disease Outcomes: A Wide-Angled Mendelian Randomization Investigation. Circ Genom Precis Med. 2019;12(12):e002711.
48	Schooling CM, Johnson GD, Grassman J. Effects of blood lead on coronary artery disease and its risk factors: a Mendelian Randomization study. Sci Rep. 2019;9(1):15995.
49	Daghlas I, Guo Y, Chasman DI. Effect of genetic liability to migraine on coronary artery disease and atrial fibrillation: a Mendelian randomization study. Eur J Neurol. 2020;27(3):550-6.
50	Liao LZ, Li WD, Liu Y, Li JP, Zhuang XD, Liao XX. Exploring the causal pathway from omega-6 levels to coronary heart disease: A network Mendelian randomization study. Nutr Metab Cardiovasc Dis. 2020;30(2):233-40.
51	Li X, Meng X, He Y, Spiliopoulou A, Timofeeva M, Wei WQ, et al. Genetically determined serum urate levels and cardiovascular and other diseases in UK Biobank cohort: A phenome-wide mendelian randomization study. PLoS Med. 2019;16(10):e1002937.
52	Gill D, Efstathiadou A, Cawood K, Tzoulaki I, Dehghan A. Education protects against coronary heart disease and stroke independently of cognitive function: evidence from Mendelian randomization. Int J Epidemiol. 2019;48(5):1468-77.
53	Rosa M, Chignon A, Li Z, Boulanger MC, Arsenault BJ, Bossé Y, et al. A Mendelian randomization study of IL6 signaling in cardiovascular diseases, immune-related disorders and longevity. NPJ Genom Med. 2019;4:23.
54	Huan T, Joehanes R, Song C, Peng F, Guo Y, Mendelson M, et al. Genome-wide identification of DNA methylation QTLs in whole blood highlights pathways for cardiovascular disease. Nat Commun. 2019;10(1):4267.
55	Wang T, Xu L. Circulating Vitamin E Levels and Risk of Coronary Artery Disease and Myocardial Infarction: A Mendelian Randomization Study. Nutrients. 2019;11(9).
56	Daghlas I, Dashti HS, Lane J, Aragam KG, Rutter MK, Saxena R, et al. Sleep Duration and Myocardial Infarction. J Am Coll Cardiol. 2019;74(10):1304-14.
57	Huang T, Afzal S, Yu C, Guo Y, Bian Z, Yang L, et al. Vitamin D and cause-specific vascular disease and mortality: a Mendelian randomisation study involving 99,012 Chinese and 106,911 European adults. BMC Med. 2019;17(1):160.
58	Efstathiadou A, Gill D, McGrane F, Quinn T, Dawson J. Genetically Determined Uric Acid and the Risk of Cardiovascular and Neurovascular Diseases. J Am Heart Assoc. 2019;8(17):e012738.
59	Agha G, Mendelson MM, Ward-Caviness CK, Joehanes R, Huan T, Gondalia R, et al. Blood Leukocyte DNA Methylation Predicts Risk of Future Myocardial Infarction and Coronary Heart Disease. Circulation. 2019;140(8):645-57.
60	Pazoki R, Evangelou E, Mosen-Ansorena D, Pinto RC, Karaman I, Blakeley P, et al. GWAS for urinary sodium and potassium excretion highlights pathways shared with cardiovascular traits. Nat Commun. 2019;10(1):3653.
61	Beheshti S, Madsen CM, Varbo A, Benn M, Nordestgaard BG. Relationship of Familial Hypercholesterolemia and High Low-Density Lipoprotein Cholesterol to Ischemic Stroke: Copenhagen General Population Study. Circulation. 2018;138(6):578-89.
62	Li X, Meng X, Spiliopoulou A, Timofeeva M, Wei WQ, Gifford A, et al. MR-PheWAS: exploring the causal effect of SUA level on multiple disease outcomes by using genetic instruments in UK Biobank. Ann Rheum Dis. 2018;77(7):1039-47.
63	Zanetti D, Tikkanen E, Gustafsson S, Priest JR, Burgess S, Ingelsson E. Birthweight, Type 2 Diabetes Mellitus, and Cardiovascular Disease: Addressing the Barker Hypothesis With Mendelian Randomization. Circ Genom Precis Med. 2018;11(6):e002054.
64	Blauw LL, Li-Gao R, Noordam R, de Mutsert R, et al. CETP (Cholesteryl Ester Transfer Protein) Concentration: A Genome-Wide Association Study Followed by Mendelian Randomization on Coronary Artery Disease. Circ Genom Precis Med. 2018;11(5):e002034.
65	Pott J, Schlegel V, Teren A, Horn K, Kirsten H, et al. Genetic Regulation of PCSK9 (Proprotein Convertase Subtilisin/Kexin Type 9) Plasma Levels and Its Impact on Atherosclerotic Vascular Disease Phenotypes. Circ Genom Precis Med. 2018;11(5):e001992.
66	Larsson SC, Burgess S, Michaëlsson K. Serum magnesium levels and risk of coronary artery disease: Mendelian randomisation study. BMC Med. 2018;16(1):68.
67	Tikkanen E, Gustafsson S, Amar D, Shcherbina A, Waggott D, Ashley EA, et al. Biological Insights Into Muscular Strength: Genetic Findings in the UK Biobank. Sci Rep. 2018;8(1):6451.
68	Lauridsen BK, Stender S, Kristensen TS, Kofoed KF, Køber L, et al. Liver fat content, non-alcoholic fatty liver disease, and ischaemic heart disease: Mendelian randomization and meta-analysis of 279 013 individuals. Eur Heart J. 2018;39(5):385-93.
69	Xu L, Borges MC, Hemani G, Lawlor DA. The role of glycaemic and lipid risk factors in mediating the effect of BMI on coronary heart disease: a two-step, two-sample Mendelian randomisation study. Diabetologia. 2017;60(11):2210-20.
70	Gill D, Del Greco MF, Walker AP, Srai SKS, Laffan MA, Minelli C. The Effect of Iron Status on Risk of Coronary Artery Disease: A Mendelian Randomization Study-Brief Report. Arterioscler Thromb Vasc Biol. 2017;37(9):1788-92.
71	Ference BA, Kastelein JJP, Ginsberg HN, Chapman MJ, Nicholls SJ, Ray KK, et al. Association of Genetic Variants Related to CETP Inhibitors and Statins With Lipoprotein Levels and Cardiovascular Risk. Jama. 2017;318(10):947-56.
72	Gan W, Clarke RJ, Mahajan A, Kulohoma B, Kitajima H, Robertson NR, et al. Bone mineral density and risk of type 2 diabetes and coronary heart disease: A Mendelian randomization study. Wellcome open research. 2017;2:68.
73	Tillmann T, Vaucher J, Okbay A, Pikhart H, Peasey A, Kubinova R, et al. Education and coronary heart disease: mendelian randomisation study. Bmj. 2017;358:j3542.
74	Lyall DM, Celis-Morales C, Ward J, Iliodromiti S, Anderson JJ, Gill JMR, et al. Association of Body Mass Index With Cardiometabolic Disease in the UK Biobank: A Mendelian Randomization Study. JAMA Cardiol. 2017;2(8):882-9.
75	Au Yeung SL, Lam H, Schooling CM. Vascular Endothelial Growth Factor and Ischemic Heart Disease Risk: A Mendelian Randomization Study. J Am Heart Assoc. 2017;6(8).
76	Larsson SC, Burgess S, Michaëlsson K. Association of Genetic Variants Related to Serum Calcium Levels With Coronary Artery Disease and Myocardial Infarction. Jama. 2017;318(4):371-80.
77	Zhan Y, Karlsson IK, Karlsson R, Tillander A, Reynolds CA, Pedersen NL, et al. Exploring the Causal Pathway From Telomere Length to Coronary Heart Disease: A Network Mendelian Randomization Study. Circ Res. 2017;121(3):214-9.
78	Willems SM, Wright DJ, Day FR, Trajanoska K, Joshi PK, Morris JA, et al. Large-scale GWAS identifies multiple loci for hand grip strength providing biological insights into muscular fitness. Nat Commun. 2017;8:16015.
79	Dale CE, Fatemifar G, Palmer TM, White J, et al. Causal Associations of Adiposity and Body Fat Distribution With Coronary Heart Disease, Stroke Subtypes, and Type 2 Diabetes Mellitus: A Mendelian Randomization Analysis. Circulation. 2017;135(24):2373-88.
80	Haycock PC, Burgess S, Nounu A, Zheng J, Okoli GN, Bowden J, et al. Association Between Telomere Length and Risk of Cancer and Non-Neoplastic Diseases: A Mendelian Randomization Study. JAMA Oncol. 2017;3(5):636-51.
81	Merino J, Leong A, Posner DC, Porneala B, Masana L, Dupuis J, et al. Genetically Driven Hyperglycemia Increases Risk of Coronary Artery Disease Separately From Type 2 Diabetes. Diabetes Care. 2017;40(5):687-93.
82	Seppälä I, Oksala N, Jula A, Kangas AJ, Soininen P, Hutri-Kähönen N, et al. The biomarker and causal roles of homoarginine in the development of cardiometabolic diseases: an observational and Mendelian randomization analysis. Sci Rep. 2017;7(1):1130.
83	Xu L, Lin SL, Schooling CM. A Mendelian randomization study of the effect of calcium on coronary artery disease, myocardial infarction and their risk factors. Sci Rep. 2017;7:42691.
84	Xu L, Jiang CQ, Lam TH, Zhang WS, Zhu F, Jin YL, et al. Mendelian randomization estimates of alanine aminotransferase with cardiovascular disease: Guangzhou Biobank Cohort study. Hum Mol Genet. 2017;26(2):430-7.
85	Schooling CM, Zhong Y. Plasma levels of the anti-coagulation protein C and the risk of ischaemic heart disease. A Mendelian randomisation study. Thromb Haemost. 2017;117(2):262-8.
86	Nüesch E, Dale C, Palmer TM, White J, Keating BJ, van Iperen EP, et al. Adult height, coronary heart disease and stroke: a multi-locus Mendelian randomization meta-analysis. Int J Epidemiol. 2016;45(6):1927-37.
87	Au Yeung SL, Lin SL, Lam HS, Schooling CM. Effect of l-arginine, asymmetric dimethylarginine, and symmetric dimethylarginine on ischemic heart disease risk: A Mendelian randomization study. Am Heart J. 2016;182:54-61.
88	Au Yeung SL, Lin SL, Li AM, Schooling CM. Birth weight and risk of ischemic heart disease: A Mendelian randomization study. Sci Rep. 2016;6:38420.
89	Liu J, Au Yeung SL, Lin SL, Leung GM, Schooling CM. Liver Enzymes and Risk of Ischemic Heart Disease and Type 2 Diabetes Mellitus: A Mendelian Randomization Study. Sci Rep. 2016;6:38813.
90	Zhao JV, Schooling CM. Endogenous androgen exposures and ischemic heart disease, a separate sample Mendelian randomization study. Int J Cardiol. 2016;222:940-5.
91	Astle WJ, Elding H, Jiang T, Allen D, Ruklisa D, Mann AL, et al. The Allelic Landscape of Human Blood Cell Trait Variation and Links to Common Complex Disease. Cell. 2016;167(5):1415-29.e19.
92	White J, Swerdlow DI, Preiss D, Fairhurst-Hunter Z, Keating BJ, Asselbergs FW, et al. Association of Lipid Fractions With Risks for Coronary Artery Disease and Diabetes. JAMA Cardiol. 2016;1(6):692-9.
93	van der Laan SW, Fall T, Soumaré A, Teumer A, Sedaghat S, Baumert J, et al. Cystatin C and Cardiovascular Disease: A Mendelian Randomization Study. J Am Coll Cardiol. 2016;68(9):934-45.
94	Manousaki D, Mokry LE, Ross S, Goltzman D, Richards JB. Mendelian Randomization Studies Do Not Support a Role for Vitamin D in Coronary Artery Disease. Circ Cardiovasc Genet. 2016;9(4):349-56.
95	Borges MC, Lawlor DA, de Oliveira C, White J, Horta BL, Barros AJ. Role of Adiponectin in Coronary Heart Disease Risk: A Mendelian Randomization Study. Circ Res. 2016;119(3):491-9.
96	Schooling CM. Plasma levels of vitamin K and the risk of ischemic heart disease: a Mendelian randomization study. J Thromb Haemost. 2016;14(6):1211-5.
97	Prins BP, Abbasi A, Wong A, Vaez A, Nolte I, Franceschini N, et al. Investigating the Causal Relationship of C-Reactive Protein with 32 Complex Somatic and Psychiatric Outcomes: A Mendelian Randomization Study. PLoS Med. 2016;13(6):e1001976.
98	Charoen P, Nitsch D, Engmann J, Shah T, White J, Zabaneh D, et al. Mendelian Randomisation study of the influence of eGFR on coronary heart disease. Sci Rep. 2016;6:28514.
99	Tragante V, Asselbergs FW, Swerdlow DI, Palmer TM, et al. Harnessing publicly available genetic data to prioritize lipid modifying therapeutic targets for prevention of coronary heart disease based on dysglycemic risk. Hum Genet. 2016;135(5):453-67.
100	Xu L, Hao YT. Effect of handgrip on coronary artery disease and myocardial infarction: a Mendelian randomization study. Sci Rep. 2017;7(1):954.
101	White J, Sofat R, Hemani G, Shah T, Engmann J, Dale C, et al. Plasma urate concentration and risk of coronary heart disease: a Mendelian randomisation analysis. Lancet Diabetes Endocrinol. 2016;4(4):327-36.
102	Keenan T, Zhao W, Rasheed A, Ho WK, Malik R, Felix JF, et al. Causal Assessment of Serum Urate Levels in Cardiometabolic Diseases Through a Mendelian Randomization Study. J Am Coll Cardiol. 2016;67(4):407-16.
103	Cho Y, Shin SY, Won S, Relton CL, Davey Smith G, Shin MJ. Alcohol intake and cardiovascular risk factors: A Mendelian randomisation study. Sci Rep. 2015;5:18422.
104	Laugsand LE, Ix JH, Bartz TM, Djousse L, Kizer JR, Tracy RP, et al. Fetuin-A and risk of coronary heart disease: A Mendelian randomization analysis and a pooled analysis of AHSG genetic variants in 7 prospective studies. Atherosclerosis. 2015;243(1):44-52.
105	Nelson CP, Schunkert H, Samani NJ, Erridge C. Genetic analysis of leukocyte type-I interferon production and risk of coronary artery disease. Arterioscler Thromb Vasc Biol. 2015;35(6):1456-62.
106	Ference BA, Majeed F, Penumetcha R, et al, Effect of naturally random allocation to lower low-density lipoprotein cholesterol on the risk of coronary heart disease mediated by polymorphisms in NPC1L1, HMGCR, or both. J Am Coll Cardiol. 2015;65(15):1561.
107	Brøndum-Jacobsen P, Benn M, Afzal S, Nordestgaard BG. No evidence that genetically reduced 25-hydroxyvitamin D is associated with increased risk of ischaemic heart disease or myocardial infarction. Int J Epidemiol. 2015;44(2):651-61.
108	Hägg S, Fall T, Ploner A, Mägi R, Fischer K, Draisma HH, et al. Adiposity as a cause of cardiovascular disease: a Mendelian randomization study. Int J Epidemiol. 2015;44(2):578-86.
109	Lamina C, Kronenberg F. Estimation of the Required Lipoprotein(a)-Lowering Therapeutic Effect Size for Reduction in Coronary Heart Disease Outcomes: A Mendelian Randomization Analysis. JAMA Cardiol. 2019;4(6):575-9.
110	Valdes-Marquez E, Parish S, Clarke R, Stari T, Worrall BB, Hopewell JC. Relative effects of LDL-C on ischemic stroke and coronary disease: A Mendelian randomization study. Neurology. 2019;92(11):e1176-e87.
111	Zhang X, Lv WQ, Qiu B, Zhang LJ, Qin J, Tang FJ, et al. Assessing causal estimates of the association of obesity-related traits with coronary artery disease using a Mendelian randomization approach. Sci Rep. 2018;8(1):7146.
112	Geng T, Smith CE, Li C, Huang T. Childhood BMI and Adult Type 2 Diabetes, Coronary Artery Diseases, Chronic Kidney Disease, and Cardiometabolic Traits: A Mendelian Randomization Analysis. Diabetes Care. 2018;41(5):1089-96.
113	Zhao JV, Schooling CM. Thyroid function and ischemic heart disease: a Mendelian randomization study. Sci Rep. 2017;7(1):8515.
114	Larsson SC, Scott RA, Traylor M, Langenberg CC, Hindy G, Melander O, et al. Type 2 diabetes, glucose, insulin, BMI, and ischemic stroke subtypes: Mendelian randomization study. Neurology. 2017;89(5):454-60.
115	Emdin CA, Khera AV, Natarajan P, Klarin D, Zekavat SM, Hsiao AJ, et al. Genetic Association of Waist-to-Hip Ratio With Cardiometabolic Traits, Type 2 Diabetes, and Coronary Heart Disease. Jama. 2017;317(6):626-34.
116	Kwok MK, Leung GM, Schooling CM. Habitual coffee consumption and risk of type 2 diabetes, ischemic heart disease, depression and Alzheimer's disease: a Mendelian randomization study. Sci Rep. 2016;6:36500.
117	Ference BA, Robinson JG, Brook RD, Catapano AL, Chapman MJ, Neff DR, et al. Variation in PCSK9 and HMGCR and Risk of Cardiovascular Disease and Diabetes. N Engl J Med. 2016;375(22):2144-53.
118	Zhao JV, Schooling CM. Homocysteine-reducing B vitamins and ischemic heart disease: a separate-sample Mendelian randomization analysis. Eur J Clin Nutr. 2017;71(2):267-73.
119	Kaess BM, Preis SR, Lieb W, Beiser AS, Yang Q, Chen TC, et al. Circulating brain-derived neurotrophic factor concentrations and the risk of cardiovascular disease in the community. J Am Heart Assoc. 2015;4(3):e001544.
120	Varbo A, Benn M, Smith GD, Timpson NJ, Tybjaerg-Hansen A, Nordestgaard BG. Remnant cholesterol, low-density lipoprotein cholesterol, and blood pressure as mediators from obesity to ischemic heart disease. Circ Res. 2015;116(4):665-73.
121	Ahmad OS, Morris JA, Mujammami M, Forgetta V, Leong A, Li R, et al. A Mendelian randomization study of the effect of type-2 diabetes on coronary heart disease. Nat Commun. 2015;6:7060.
122	Langsted A, Varbo A, Kamstrup PR, Nordestgaard BG. Elevated Lipoprotein(a) Does Not Cause Low-Grade Inflammation Despite Causal Association With Aortic Valve Stenosis and Myocardial Infarction. J Clin Endocrinol Metab. 2015;100(7):2690-9.
123	Ross S, Gerstein HC, Eikelboom J, Anand SS, Yusuf S, Paré G. Mendelian randomization analysis supports the causal role of dysglycaemia and diabetes in the risk of coronary artery disease. Eur Heart J. 2015;36(23):1454-62.
124	Kobylecki CJ, Afzal S, Davey Smith G, Nordestgaard BG. Genetically high plasma vitamin C, intake of fruit and vegetables, and risk of ischemic heart disease and all-cause mortality: a Mendelian randomization study. Am J Clin Nutr. 2015;101(6):1135-43.
125	Burgess S, Freitag DF, Khan H, Gorman DN, Thompson SG. Using multivariable Mendelian randomization to disentangle the causal effects of lipid fractions. PLoS One. 2014;9(10):e108891.
126	Liu YP, Gu YM, Thijs L, Knapen MH, Salvi E, Citterio L, et al. Inactive matrix Gla protein is causally related to adverse health outcomes: a Mendelian randomization study in a Flemish population. Hypertension. 2015;65(2):463-70.
127	Leong A, Rehman W, Dastani Z, Greenwood C, Timpson N, Langsetmo L, et al. The causal effect of vitamin D binding protein (DBP) levels on calcemic and cardiometabolic diseases: a Mendelian randomization study. PLoS Med. 2014;11(10):e1001751.
128	Wu Z, Lou Y, Qiu X, Liu Y, Lu L, Chen Q, et al. Association of cholesteryl ester transfer protein (CETP) gene polymorphism, high density lipoprotein cholesterol and risk of coronary artery disease. BMC Med Genet. 2014;15:118.
129	Lim ET, Würtz P, Havulinna AS, Palta P, Tukiainen T, Rehnström K, et al. Distribution and medical impact of loss-of-function variants in the Finnish founder population. PLoS Genet. 2014;10(7):e1004494.
130	Ganna A, Salihovic S, Sundström J, Broeckling CD, Hedman AK, Magnusson PK, et al. Large-scale metabolomic profiling identifies novel biomarkers for incident coronary heart disease. PLoS Genet. 2014;10(12):e1004801.
131	Casas JP, Bautista LE, Smeeth L, Sharma P, Hingorani AD. Homocysteine and stroke: evidence on a causal link from mendelian randomisation. Lancet. 2005;365(9455):224-32.
132	Holmes MV, Exeter HJ, Folkersen L, Nelson P, Guardiola M, et al. Novel genetic approach to investigate the role of plasma sPLA2-V isoenzyme in chd: Mendelian randomization analysis using PLA2G5 expression levels. Circ Cardiovasc Genet. 2014;7(2):144-50.
133	Holmes MV, Asselbergs FW, Palmer TM, Drenos F, Lanktree MB, Nelson CP, et al. Mendelian randomization of blood lipids for coronary heart disease. Eur Heart J. 2015;36(9):539-50.
134	Au Yeung SL, Jiang C, Cheng KK, Cowling BJ, Liu B, Zhang W, et al. Moderate alcohol use and cardiovascular disease from Mendelian randomization. PLoS One. 2013;8(7):e68054.
135	Palmer TM, Nordestgaard BG, Benn M, Tybjærg-Hansen A, Davey Smith G, Lawlor DA, et al. Association of plasma uric acid with ischaemic heart disease and blood pressure: mendelian randomisation analysis of two large cohorts. Bmj. 2013;347:f4262.
136	Fall T, Hägg S, Mägi R, Ploner A, Fischer K, Horikoshi M, et al. The role of adiposity in cardiometabolic traits: a Mendelian randomization analysis. PLoS Med. 2013;10(6):e1001474.
137	Varbo A, Benn M, Tybjærg-Hansen A, Jørgensen AB, Frikke-Schmidt R, Nordestgaard BG. Remnant cholesterol as a causal risk factor for ischemic heart disease. J Am Coll Cardiol. 2013;61(4):427-36.
138	Jørgensen AB, Frikke-Schmidt R, West AS, Grande P, Nordestgaard BG, Tybjærg-Hansen A. Genetically elevated non-fasting triglycerides and calculated remnant cholesterol as causal risk factors for myocardial infarction. Eur Heart J. 2013;34(24):1826-33.
139	Stender S, Frikke-Schmidt R, Nordestgaard BG, Grande P, Tybjaerg-Hansen A. Genetically elevated bilirubin and risk of ischaemic heart disease: three Mendelian randomization studies and a meta-analysis. J Intern Med. 2013;273(1):59-68.
140	Benn M, Tybjaerg-Hansen A, McCarthy MI, Jensen GB, Grande P, Nordestgaard BG. Nonfasting glucose, ischemic heart disease, and myocardial infarction: a Mendelian randomization study. J Am Coll Cardiol. 2012;59(25):2356-65.
141	Voight BF, Peloso GM, Orho-Melander M, Frikke-Schmidt R, Barbalic M, Jensen MK, et al. Plasma HDL cholesterol and risk of myocardial infarction: a mendelian randomisation study. Lancet. 2012;380(9841):572-80.
142	Nordestgaard BG, Palmer TM, Benn M, Zacho J, Tybjaerg-Hansen A, Davey Smith G, et al. The effect of elevated body mass index on ischemic heart disease risk: causal estimates from a Mendelian randomisation approach. PLoS Med. 2012;9(5):e1001212.
143	Kamstrup PR, Tybjærg-Hansen A, Nordestgaard BG. Genetic evidence that lipoprotein(a) associates with atherosclerotic stenosis rather than venous thrombosis. Arterioscler Thromb Vasc Biol. 2012;32(7):1732-41.
144	Swerdlow DI, Holmes MV, Kuchenbaecker KB, Engmann JE, Shah T, Sofat R, et al. The interleukin-6 receptor as a target for prevention of coronary heart disease: a mendelian randomisation analysis. Lancet. 2012;379(9822):1214-24.
145	Niu W, Liu Y, Qi Y, Wu Z, Zhu D, Jin W. Association of interleukin-6 circulating levels with coronary artery disease: a meta-analysis implementing mendelian randomization approach. Int J Cardiol. 2012;157(2):243-52.
146	Haase CL, Tybjærg-Hansen A, Qayyum AA, Schou J, Nordestgaard BG, Frikke-Schmidt R. LCAT, HDL cholesterol and ischemic cardiovascular disease: a Mendelian randomization study of HDL cholesterol in 54,500 individuals. J Clin Endocrinol Metab. 2012;97(2).
147	Wensley F, Gao P, Burgess S, Kaptoge S, Di Angelantonio E, Shah T, et al. Association between C reactive protein and coronary heart disease: mendelian randomisation analysis based on individual participant data. Bmj. 2011;342:d548.
148	Fisher E, Stefan N, Saar K, Drogan D, Schulze MB, Fritsche A, et al. Association of AHSG gene polymorphisms with fetuin-A plasma levels and cardiovascular diseases in the EPIC-Potsdam study. Circ Cardiovasc Genet. 2009;2(6):607-13.
149	Kamstrup PR, Tybjaerg-Hansen A, Steffensen R, Nordestgaard BG. Genetically elevated lipoprotein(a) and increased risk of myocardial infarction. Jama. 2009;301(22):2331-9.
150	Linsel-Nitschke P, Götz A, Erdmann J, Braenne I, Braund P, Hengstenberg C, et al. Lifelong reduction of LDL-cholesterol related to a common variant in the LDL-receptor gene decreases the risk of coronary artery disease. PLoS One. 2008;3(8):e2986.
151	Casas JP, Shah T, Cooper J, Hawe E, McMahon AD, Gaffney D, et al. Insight into the nature of the CRP-coronary event association using Mendelian randomization. Int J Epidemiol. 2006;35(4):922-31.
152	Gill D, Monori G, Georgakis MK, Tzoulaki I, Laffan M. Genetically Determined Platelet Count and Risk of Cardiovascular Disease. Arterioscler Thromb Vasc Biol. 2018;38(12):2862-9.
153	de Vries PS, Sabater-Lleal M, Huffman JE, Marten J, Song C, Pankratz N, et al. A genome-wide association study identifies new loci for factor VII and implicates factor VII in ischemic stroke etiology. Blood. 2019;133(9):967-77.
154	Larsson SC, Allara E, Mason AM, Michaëlsson K, Burgess S. Thyroid Function and Dysfunction in Relation to 16 Cardiovascular Diseases. Circ Genom Precis Med. 2019;12(3):e002468.
155	Luo S, Au Yeung SL, Zhao JV, Burgess S, Schooling CM. Association of genetically predicted testosterone with thromboembolism, heart failure, and myocardial infarction: mendelian randomisation study in UK Biobank. Bmj. 2019;364:l476.
156	Ference BA, Ray KK, Catapano AL, Ference TB, Burgess S, Neff DR, et al. Mendelian Randomization Study of ACLY and Cardiovascular Disease. N Engl J Med. 2019;380(11):1033-42.
157	Zhao JV, Schooling CM. Effect of linoleic acid on ischemic heart disease and its risk factors: a Mendelian randomization study. BMC Med. 2019;17(1):61.
158	Zhu Z, Wang X, Li X, Lin Y, Shen S, Liu CL, et al. Genetic overlap of chronic obstructive pulmonary disease and cardiovascular disease-related traits: a large-scale genome-wide cross-trait analysis. Respir Res. 2019;20(1):64.
159	Zhao JV, Kwok MK, Schooling CM. Effect of glutamate and aspartate on ischemic heart disease, blood pressure, and diabetes: a Mendelian randomization study. Am J Clin Nutr. 2019;109(4):1197-206.
160	Jia Q, Han Y, Huang P, Woodward NC, Gukasyan J, Kettunen J, et al. Genetic Determinants of Circulating Glycine Levels and Risk of Coronary Artery Disease. J Am Heart Assoc. 2019;8(10):e011922.
161	Ward-Caviness CK, de Vries PS, Wiggins KL, Huffman JE, Yanek LR, Bielak LF, et al. Mendelian randomization evaluation of causal effects of fibrinogen on incident coronary heart disease. PLoS One. 2019;14(5):e0216222.
162	Zwakenberg SR, Burgess S, Sluijs I, Weiderpass E, Beulens JWJ, van der Schouw YT. Circulating phylloquinone, inactive Matrix Gla protein and coronary heart disease risk: A two-sample Mendelian Randomization study. Clin Nutr. 2020;39(4):1131-6.
163	Carter AR, Gill D, Davies NM, Taylor AE, Tillmann T, Vaucher J, et al. Understanding the consequences of education inequality on cardiovascular disease: mendelian randomisation study. Bmj. 2019;365:l1855.
164	Jia J, Dou P, Gao M, Kong X, Li C, Liu Z, et al. Assessment of Causal Direction Between Gut Microbiota-Dependent Metabolites and Cardiometabolic Health: A Bidirectional Mendelian Randomization Analysis. Diabetes. 2019;68(9):1747-55.
165	Zeng L, Ntalla I, Kessler T, Kastrati A, Erdmann J, Danesh J, et al. Genetically modulated educational attainment and coronary disease risk. Eur Heart J. 2019;40(29):2413-20.
166	Larsson SC, Bäck M, Rees JMB, Mason AM, Burgess S. Body mass index and body composition in relation to 14 cardiovascular conditions in UK Biobank: a Mendelian randomization study. Eur Heart J. 2020;41(2):221-6.
167	Kelley GA, Kelley KS, Stauffer BL. Obesity and cardiovascular outcomes: another look at a meta-analysis of Mendelian randomization studies. J Investig Med. 2020;68(2):357-63.
168	Zhou A, Morris HA, Hyppönen E. Health effects associated with serum calcium concentrations: evidence from MR-PheWAS analysis in UK Biobank. Osteoporos Int. 2019;30(11):2343-8.
169	Gan W, Bragg F, Walters RG, Millwood IY, Lin K, Chen Y, et al. Genetic Predisposition to Type 2 Diabetes and Risk of Subclinical Atherosclerosis and Cardiovascular Diseases Among 160,000 Chinese Adults. Diabetes. 2019;68(11):2155-64.
170	Chiang KM, Tsay YC, Vincent Ng TC, Yang HC, Huang YT, Chen CH, et al. Is Hyperuricemia, an Early-Onset Metabolic Disorder, Causally Associated with Cardiovascular Disease Events in Han Chinese? J Clin Med. 2019;8(8).
171	Crawford AA, Soderberg S, Kirschbaum C, Murphy L, Eliasson M, Ebrahim S, et al. Morning plasma cortisol as a cardiovascular risk factor: findings from prospective cohort and Mendelian randomization studies. Eur J Endocrinol. 2019;181(4):429-38.
172	Melhus H, Michaëlsson K, Larsson SC. Serum Parathyroid Hormone and Risk of Coronary Artery Disease: Exploring Causality Using Mendelian Randomization. J Clin Endocrinol Metab. 2019;104(11):5595-600.
173	Schooling CM, Ng JCM. Reproduction and longevity: A Mendelian randomization study of gonadotropin-releasing hormone and ischemic heart disease. SSM Popul Health. 2019;8:100411.
174	Carslake D, Fraser A, May MT, Palmer T, Silventoinen K, Tynelius P, et al. Associations of mortality with own blood pressure using son's blood pressure as an instrumental variable. Sci Rep. 2019;9(1):8986.
175	Wade KH, Carslake D, Sattar N, Davey Smith G, Timpson NJ. BMI and Mortality in UK Biobank: Revised Estimates Using Mendelian Randomization. Obesity (Silver Spring). 2018;26(11):1796-806.
176	Lai FY, Nath M, Hamby SE, Thompson JR, Nelson CP, Samani NJ. Adult height and risk of 50 diseases: a combined epidemiological and genetic analysis. BMC Med. 2018;16(1):187. Epub 2018/10/26.
177	Gill D, Georgakis MK, Laffan M, Sabater-Lleal M, Malik R, Tzoulaki I, et al. Genetically Determined FXI (Factor XI) Levels and Risk of Stroke. Stroke. 2018;49(11):2761-3.
178	Larsson SC, Traylor M, Mishra A, Howson JMM, Michaëlsson K, Markus HS. Serum 25-Hydroxyvitamin D Concentrations and Ischemic Stroke and Its Subtypes. Stroke. 2018;49(10):2508-11.
179	Macias-Kauffer LR, Villamil-Ramírez H, León-Mimila P, Jacobo-Albavera L, Posadas-Romero C, Posadas-Sánchez R, et al. Genetic contributors to serum uric acid levels in Mexicans and their effect on premature CAD. Int J Cardiol. 2019;279:168-73.
180	Wootton RE, Lawn RB, Millard LAC, Davies NM, Taylor AE, Munafò MR, et al. Evaluation of the causal effects between subjective wellbeing and cardiometabolic health: mendelian randomisation study. Bmj. 2018;362:k3788.
181	Yao C, Chen G, Song C, Keefe J, Mendelson M, Huan T, et al. Genome-wide mapping of plasma protein QTLs identifies putatively causal genes and pathways for cardiovascular disease. Nat Commun. 2018;9(1):3268.
182	Schooling CM, Luo S, Johnson G. ADAMTS-13 activity and ischemic heart disease: a Mendelian randomization study. J Thromb Haemost. 2018;16(11):2270-5.
183	Au Yeung SL, Schooling CM. Adiponectin and coronary artery disease risk: A bi-directional Mendelian randomization study. Int J Cardiol. 2018;268:222-6.
184	Sjaarda J, Gerstein H, Chong M, Yusuf S, Meyre D, Anand SS, et al. Blood CSF1 and CXCL12 as Causal Mediators of Coronary Artery Disease. J Am Coll Cardiol. 2018;72(3):300-10.
185	Moen GH, Qvigstad E, Birkeland KI, Evans DM, Sommer C. Are serum concentrations of vitamin B-12 causally related to cardiometabolic risk factors and disease? A Mendelian randomization study. Am J Clin Nutr. 2018;108(2):398-404.
186	Au Yeung SL, Luo S, Schooling CM. The Impact of Glycated Hemoglobin (HbA(1c)) on Cardiovascular Disease Risk: A Mendelian Randomization Study Using UK Biobank. Diabetes Care. 2018;41(9):1991-7.
187	Burgess S, Ference BA, Staley JR, Freitag DF, Mason AM, Nielsen SF, et al. Association of LPA Variants With Risk of Coronary Disease and the Implications for Lipoprotein(a)-Lowering Therapies. JAMA Cardiol. 2018;3(7):619-27.
188	Adams B, Jacocks L, Guo H. Higher BMI is linked to an increased risk of heart attacks in European adults: a Mendelian randomisation study. BMC Cardiovasc Disord. 2020;20(1):258.
189	Au Yeung SL, Borges MC, Lawlor DA. Association of Genetic Instrumental Variables for Lung Function on Coronary Artery Disease Risk: A 2-Sample Mendelian Randomization Study. Circ Genom Precis Med. 2018;11(4):e001952.
190	Au Yeung SL, Luo S, Schooling CM. The impact of GDF-15, a biomarker for metformin, on the risk of coronary artery disease, breast and colorectal cancer, and type 2 diabetes and metabolic traits. Diabetologia. 2019;62(9):1638-46.
191	Cai H, Cai B, Liu Z, Wu W, Chen D, Fang L, et al. Genetic correlations and causal inferences in ischemic stroke. J Neurol. 2020;267(7):1980-90.
192	Cai H, Cai B, Zhang H, Sun W, Wang Y, Zhou S, et al. Major depression and small vessel stroke: a Mendelian randomization analysis. J Neurol. 2019;266(11):2859-66. Epub 2019/08/23.
193	Kunutsor SK. Serum total bilirubin levels and coronary heart disease--Causal association or epiphenomenon? Exp Gerontol. 2015;72:63-6.
194	Hagenaars SP, Gale CR, Deary IJ, Harris SE. Cognitive ability and physical health: a Mendelian randomization study. Sci Rep. 2017;7(1):2651.
195	Kodali HP, Pavilonis BT, Schooling CM. Effects of copper and zinc on ischemic heart disease and myocardial infarction: a Mendelian randomization study. Am J Clin Nutr. 2018;108(2):237-42.
196	Kodali HP, Pavilonis BT, Schooling CM. Effects of copper and zinc on ischemic heart disease and myocardial infarction: a Mendelian randomization study. Am J Clin Nutr. 2018;108(2):237-42.
197	Gill D, Monori G, Tzoulaki I, Dehghan A. Iron Status and Risk of Stroke. Stroke. 2018;49(12):2815-21.
198	Gill D, Georgakis MK, Koskeridis F, Jiang L, Feng Q, Wei WQ, et al. Use of Genetic Variants Related to Antihypertensive Drugs to Inform on Efficacy and Side Effects. Circulation. 2019;140(4):270-9.
199	Gill D, James NE, Monori G, Lorentzen E, Fernandez-Cadenas I, Lemmens R, et al. Genetically Determined Risk of Depression and Functional Outcome After Ischemic Stroke. Stroke. 2019;50(8):2219-22.
200	Jeon C, Lee JY, Lee SJ, Jung KJ, Kimm H, Jee SH. Bilirubin and risk of ischemic heart disease in Korea: a two-sample Mendelian randomization study. Epidemiology and health. 2019;41:e2019034.
201	Kuo CL, Pilling LC, Kuchel GA, Ferrucci L, Melzer D. Telomere length and aging-related outcomes in humans: A Mendelian randomization study in 261,000 older participants. Aging cell. 2019;18(6):e13017.
202	Hou L, Xu M, Yu Y, Sun X, Liu X, Liu L, et al. Exploring the causal pathway from ischemic stroke to atrial fibrillation: a network Mendelian randomization study. Mol Med. 2020;26(1):7.
203	Hu X, Zhuang XD, Mei WY, Liu G, Du ZM, Liao XX, et al. Exploring the causal pathway from body mass index to coronary heart disease: a network Mendelian randomization study. Ther Adv Chronic Dis. 2020;11:2040622320909040.
204	Jäger S, Cuadrat R, Hoffmann P, Wittenbecher C, Schulze MB. Desaturase Activity and the Risk of Type 2 Diabetes and Coronary Artery Disease: A Mendelian Randomization Study. Nutrients. 2020;12(8).
205	King C, Mulugeta A, Nabi F, Walton R, Zhou A, Hyppönen E. Mendelian randomization case-control PheWAS in UK Biobank shows evidence of causality for smoking intensity in 28 distinct clinical conditions. EClinicalMedicine. 2020;26:100488.
206	Zhong Y, Lin SL, Schooling CM. The effect of hematocrit and hemoglobin on the risk of ischemic heart disease: A Mendelian randomization study. Prev Med. 2016;91:351-5.
207	Yang Q, Lin SL, Au Yeung SL, Kwok MK, Xu L, Leung GM, et al. Genetically predicted milk consumption and bone health, ischemic heart disease and type 2 diabetes: a Mendelian randomization study. Eur J Clin Nutr. 2017;71(8):1008-12.
208	Yang Q, Lin SL, Kwok MK, Leung GM, Schooling CM. The Roles of 27 Genera of Human Gut Microbiota in Ischemic Heart Disease, Type 2 Diabetes Mellitus, and Their Risk Factors: A Mendelian Randomization Study. Am J Epidemiol. 2018;187(9):1916-22.
209	Zhao JV, Schooling CM. Coagulation Factors and the Risk of Ischemic Heart Disease: A Mendelian Randomization Study. Circ Genom Precis Med. 2018;11(1):e001956.
210	Zeng P, Zhou X. Causal Association Between Birth Weight and Adult Diseases: Evidence From a Mendelian Randomization Analysis. Front Genet. 2019;10:618.
211	Zhang X, Wang A, Zhang J, Singh M, Liu D, Zuo Y, et al. Association of plasma C-reactive protein with ischaemic stroke: a Mendelian randomization study. Eur J Neurol. 2020;27(3):565-71.
212	Zhuang Q, Shen C, Chen Y, Zhao X, Wei P, Sun J, et al. Association of high sensitive C-reactive protein with coronary heart disease: a Mendelian randomization study. BMC Med Genet. 2019;20(1):170.
213	Verkouter I, de Mutsert R, Smit RAJ, Trompet S, Rosendaal FR, van Heemst D, et al. The contribution of tissue-grouped BMI-associated gene sets to cardiometabolic-disease risk: a Mendelian randomization study. Int J Epidemiol. 2020;49(4):1246-56.
214	Wang T, Tang Z, Yu X, Gao Y, Guan F, Li C, et al. Birth Weight and Stroke in Adult Life: Genetic Correlation and Causal Inference With Genome-Wide Association Data Sets. Front Neurosci. 2020;14:479.
215	Yuan T, Si S, Li Y, Li W, Chen X, Liu C, et al. Roles for circulating polyunsaturated fatty acids in ischemic stroke and modifiable factors: a Mendelian randomization study. Nutrition journal. 2020;19(1):70.
216	Wang M, Bai Y, Wang Z, Zhang Z, Liu D, Lian X. Higher tea consumption is associated with decreased risk of small vessel stroke. Clin Nutr. 2021;40(3):1430-5.
217	Xu T, Chen S, Yang F, Wang Y, Zhang K, Fu G, et al. The impact of homocysteine on the risk of coronary artery diseases in individuals with diabetes: a Mendelian randomization study. Acta Diabetol. 2021;58(3):301-7.
218	Lee SJ, Jee YH, Jung KJ, Hong S, Shin ES, Jee SH. Bilirubin and Stroke Risk Using a Mendelian Randomization Design. Stroke. 2017;48(5):1154-60.
219	Lv WQ, Zhang X, Fan K, Xia X, Zhang Q, Liu HM, et al. Genetically driven adiposity traits increase the risk of coronary artery disease independent of blood pressure, dyslipidaemia, glycaemic traits. Eur J Hum Genet. 2018;26(10):1547-53.
220	Larsson SC, Traylor M, Markus HS. Circulating Vitamin K₁ Levels in Relation to Ischemic Stroke and Its Subtypes: A Mendelian Randomization Study. Nutrients. 2018;10(11).
221	Leong A, Chen J, Wheeler E, Hivert MF, Liu CT, Merino J, et al. Mendelian Randomization Analysis of Hemoglobin A(1c) as a Risk Factor for Coronary Artery Disease. Diabetes Care. 2019;42(7):1202-8.
222	Li M, Kwok MK, Fong SSM, Schooling CM. Indoleamine 2,3-dioxygenase and ischemic heart disease: a Mendelian Randomization study. Sci Rep. 2019;9(1):8491.
223	Lin J, Wang Y, Wang Y, Pan Y. Inflammatory biomarkers and risk of ischemic stroke and subtypes: A 2-sample Mendelian randomization study. Neurological research. 2020;42(2):118-25.
224	Liao LZ, Li WD, Liu Y, Li JP, Zhuang XD, Liao XX. Causal assessment of sleep on coronary heart disease. Sleep Med. 2020;67:232-6.
225	Liu HM, Zhang Q, Shen WD, Li BY, Lv WQ, Xiao HM, et al. Sarcopenia-related traits and coronary artery disease: a bi-directional Mendelian randomization study. Aging (Albany NY). 2020;12(4):3340-53.
226	Li M, Kwok MK, Fong SSM, Schooling CM. Effects of tryptophan, serotonin, and kynurenine on ischemic heart diseases and its risk factors: a Mendelian Randomization study. Eur J Clin Nutr. 2020;74(4):613-21.
227	Lee SH, Lee JY, Kim GH, Jung KJ, Lee S, Kim HC, et al. Two-Sample Mendelian Randomization Study of Lipid levels and Ischemic Heart Disease. Korean Circ J. 2020;50(10):940-8.
228	Lu H, Wu PF, Li RZ, Zhang W, Huang GX. Sleep Duration and Stroke: A Mendelian Randomization Study. Frontiers in neurology. 2020;11:976.
229	Richardson TG, Sanderson E, Elsworth B, Tilling K, Davey Smith G. Use of genetic variation to separate the effects of early and later life adiposity on disease risk: mendelian randomisation study. Bmj. 2020;369:m1203.
230	Song L, Sun J, Söderholm M, Melander O, Orho-Melander M, Nilsson J, et al. Association of TIM-1 (T-Cell Immunoglobulin and Mucin Domain 1) With Incidence of Stroke. Arterioscler Thromb Vasc Biol. 2020;40(7):1777-86.
231	Tan YD, Xiao P, Guda C. In-depth Mendelian randomization analysis of causal factors for coronary artery disease. Sci Rep. 2020;10(1):9208.
232	Pechlivanis S, Lehmann N, Hoffmann P, Nöthen MM, Jöckel KH, Erbel R, et al. Risk prediction for coronary heart disease by a genetic risk score - results from the Heinz Nixdorf Recall study. BMC Med Genet. 2020;21(1):178.
233	Si S, Tewara MA, Li Y, Li W, Chen X, Yuan T, et al. Causal Pathways from Body Components and Regional Fat to Extensive Metabolic Phenotypes: A Mendelian Randomization Study. Obesity (Silver Spring). 2020;28(8):1536-49.
234	Qian Y, Ye D, Wu DJ, Feng C, Zeng Z, Ye L, et al. Role of cigarette smoking in the development of ischemic stroke and its subtypes: a Mendelian randomization study. Clin Epidemiol. 2019;11:725-31.
235	Marini S, Merino J, Montgomery BE, Malik R, Sudlow CL, Dichgans M, et al. Mendelian Randomization Study of Obesity and Cerebrovascular Disease. Ann Neurol. 2020;87(4):516-24.
236	Marini S, Georgakis MK, Chung J, Henry JQA, Dichgans M, Rosand J, et al. Genetic overlap and causal inferences between kidney function and cerebrovascular disease. Neurology. 2020;94(24):e2581-e91.
237	Scheller Madrid A, Rode L, Nordestgaard BG, Bojesen SE. Short Telomere Length and Ischemic Heart Disease: Observational and Genetic Studies in 290 022 Individuals. Clin Chem. 2016;62(8):1140-9.
238	Mo XB, Lei SF, Zhang YH, Zhang H. Integrative Analysis Identified IRF6 and NDST1 as Potential Causal Genes for Ischemic Stroke. Frontiers in neurology. 2019;10:517.
239	Pott J, Bae YJ, Horn K, Teren A, Kühnapfel A, Kirsten H, et al. Genetic Association Study of Eight Steroid Hormones and Implications for Sexual Dimorphism of Coronary Artery Disease. J Clin Endocrinol Metab. 2019;104(11):5008-23.
240	Mulugeta A, Zhou A, King C, Hyppönen E. Association between major depressive disorder and multiple disease outcomes: a phenome-wide Mendelian randomisation study in the UK Biobank. Mol Psychiatry. 2020;25(7):1469-76.
241	Ference BA, Yoo W, Alesh I, Mahajan N, Mirowska KK, Mewada A, et al. Effect of long-term exposure to lower low-density lipoprotein cholesterol beginning early in life on the risk of coronary heart disease. J Am Coll Cardiol. 2012;60(25):2631-9.
242	Cao W, Li X, Zhang X, Zhang J, Sun Q, Xu X, et al. No Causal Effect of Telomere Length on Ischemic Stroke and Its Subtypes: A Mendelian Randomization Study. Cells. 2019;8(2).
243	Chong M, Sjaarda J, Pigeyre M, Mohammadi-Shemirani P, Lali R, Shoamanesh A, et al. Novel Drug Targets for Ischemic Stroke Identified Through Mendelian Randomization Analysis of the Blood Proteome. Circulation. 2019;140(10):819-30.
244	Fang X, Zuo J, Zhou J, Cai J, Chen C, Xiang E, et al. Childhood obesity leads to adult type 2 diabetes and coronary artery diseases: A 2-sample mendelian randomization study. Medicine (Baltimore). 2019;98(32):e16825.
245	Censin JC, Peters SAE, Bovijn J, Ferreira T, Pulit SL, Mägi R, et al. Causal relationships between obesity and the leading causes of death in women and men. PLoS Genet. 2019;15(10):e1008405.
246	Georgakis MK, Malik R, Anderson CD, Parhofer KG, Hopewell JC, Dichgans M. Genetic determinants of blood lipids and cerebral small vessel disease: role of high-density lipoprotein cholesterol. Brain. 2020;143(2):597-610.
247	Emanuelsson F, Marott S, Tybjærg-Hansen A, Nordestgaard BG, Benn M. Impact of Glucose Level on Micro- and Macrovascular Disease in the General Population: A Mendelian Randomization Study. Diabetes Care. 2020;43(4):894-902.
248	Chen Q, Li L, Yi J, Huang K, Shen R, Wu R, et al. Waist circumference increases risk of coronary heart disease: Evidence from a Mendelian randomization study. Mol Genet Genomic Med. 2020;8(4):e1186.
249	Cao M, Cui B. Association of Educational Attainment With Adiposity, Type 2 Diabetes, and Coronary Artery Diseases: A Mendelian Randomization Study. Front Public Health. 2020;8:112.
250	Georgakis MK, Gill D, Webb AJS, Evangelou E, Elliott P, Sudlow CLM, et al. Genetically determined blood pressure, antihypertensive drug classes, and risk of stroke subtypes. Neurology. 2020;95(4):e353-e61.
251	Feofanova EV, Chen H, Dai Y, Jia P, Grove ML, Morrison AC, et al. A Genome-wide Association Study Discovers 46 Loci of the Human Metabolome in the Hispanic Community Health Study/Study of Latinos. Am J Hum Genet. 2020;107(5):849-63.
252	Cao W, Zheng D, Zhang J, Wang A, Liu D, Zhang J, et al. Association between telomere length in peripheral blood leukocytes and risk of ischemic stroke in a Han Chinese population: linear and non-linear Mendelian randomization. J Transl Med. 2020;18(1):385
253	Cai H, Liang J, Liu Z, Fang L, Zheng J, Xu J, et al. Causal Effects of Sleep Traits on Ischemic Stroke and Its Subtypes: A Mendelian Randomization Study. Nat Sci Sleep. 2020;12:783-90.
254	Biddinger, K. J., et al. (2022). "Association of Habitual Alcohol Intake With Risk of Cardiovascular Disease." JAMA Netw Open 5(3): e223849.
255	Chen, K., et al. (2022). "Roles of Cardiometabolic Factors in Mediating the Causal Effect of Type 2 Diabetes on Cardiovascular Diseases: A Two-Step, Two-Sample Multivariable Mendelian Randomization Study." Front Cardiovasc Med 9: 813208.
256	Zhou, A., et al. (2022). "Non-linear Mendelian randomization analyses support a role for vitamin D deficiency in cardiovascular disease risk." Eur Heart J 43(18): 1731-1739.
257	Surendran, P., et al. (2020). "Discovery of rare variants associated with blood pressure regulation through meta-analysis of 1.3 million individuals." Nat Genet 52(12): 1314-1332.
258	Tan, J. S., et al. (2022). "Genetic Predispositions Between COVID-19 and Three Cardio-Cerebrovascular Diseases." Front Genet 13: 743905.
259	Tian, D., et al. (2021). "A Mendelian randomization analysis of the relationship between cardioembolic risk factors and ischemic stroke." Sci Rep 11(1): 14583.
260	Titova, O. E., et al. (2021). "Sleep duration and risk of overall and 22 site-specific cancers: A Mendelian randomization study." Int J Cancer 148(4): 914-920.
261	van Vliet, N. A., et al. (2021). "Higher thyrotropin leads to unfavorable lipid profile and somewhat higher cardiovascular disease risk: evidence from multi-cohort Mendelian randomization and metabolomic profiling." BMC Med 19(1): 266.
262	Veeneman, R. R., et al. (2022). "Exploring the Relationship Between Schizophrenia and Cardiovascular Disease: A Genetic Correlation and Multivariable Mendelian Randomization Study." Schizophr Bull 48(2): 463-473.
263	Vissers, L. E. T., et al. (2021). "Milk intake and incident stroke and CHD in populations of European descent: a Mendelian randomisation study." Br J Nutr: 1-9.
264	Wang, B., et al. (2021). "The Role of C-Reactive Protein and Fibrinogen in the Development of Intracerebral Hemorrhage: A Mendelian Randomization Study in European Population." Front Genet 12: 608714.
265	Wang, J. J., et al. (2022). "Assessment of causal direction between thyroid function and cardiometabolic health: a Mendelian randomization study." J Geriatr Cardiol 19(1): 61-70.
266	Wang, M., et al. (2022). "Genetic predisposition to Parkinson's disease and risk of cardio and cerebrovascular disease: a Mendelian randomization study." Parkinsonism Relat Disord 94: 49-53.
267	Wu, B. S., et al. (2022). "Identifying causal genes for stroke via integrating the proteome and transcriptome from brain and blood." J Transl Med 20(1): 181.
268	Wu, X., et al. (2020). "Identification of novel SNPs associated with coronary artery disease and birth weight using a pleiotropic cFDR method." Aging (Albany NY) 13(3): 3618-3644.
269	Xia, J., et al. (2021). "Association of Lipoprotein (a) variants with risk of cardiovascular disease: a Mendelian randomization study." Lipids Health Dis 20(1): 57.
270	Xiao, L., et al. (2022). "Evaluating the Causal Effects of TIMP-3 on Ischaemic Stroke and Intracerebral Haemorrhage: A Mendelian Randomization Study." Front Genet 13: 838809.
271	Xiuyun, W., et al. (2020). "Education and stroke: evidence from epidemiology and Mendelian randomization study." Sci Rep 10(1): 21208.
272	Xu, B., et al. (2021). "Effect of n-3 polyunsaturated fatty acids on ischemic heart disease and cardiometabolic risk factors: a two-sample Mendelian randomization study." BMC Cardiovasc Disord 21(1): 532.
273	Xu, R., et al. (2022). "Visceral Adiposity and Risk of Stroke: A Mendelian Randomization Study." Front Neurol 13: 804851.
274	Yan, B., et al. (2022). "Effect of genetic liability to visceral adiposity on stroke and its subtypes: A Mendelian randomization study." Int J Stroke 17(2): 172-179.
275	Yan, T., et al. (2022). "Dissecting the Association of Genetically Predicted Neuroticism with Coronary Artery Disease: A Two-Sample Mendelian Randomization Study." J Pers Med 12(2).
276	Yang, F., et al. (2022). "Low Intelligence Predicts Higher Risks of Coronary Artery Disease and Myocardial Infarction: Evidence From Mendelian Randomization Study." Front Genet 13: 756901.
277	Yang, F., et al. (2022). "Multiple Sclerosis and the Risk of Cardiovascular Diseases: A Mendelian Randomization Study." Front Immunol 13: 861885.
278	Yang, F., et al. (2022). "Sex-specific effect of serum urate levels on coronary heart disease and myocardial infarction prevention: A Mendelian randomization study." Nutr Metab Cardiovasc Dis 32(5): 1266-1274.
279	Ye, D., et al. (2020). "Association Between Circulating Linoleic Acid and Risk of Ischemic Stroke." Front Genet 11: 582623.
280	Yuan, S., et al. (2021). "Serum calcium and 25-hydroxyvitamin D in relation to longevity, cardiovascular disease and cancer: a Mendelian randomization study." NPJ Genom Med 6(1): 86.
281	Yuan, S., et al. (2021). "Genetically Proxied Inhibition of Coagulation Factors and Risk of Cardiovascular Disease: A Mendelian Randomization Study." J Am Heart Assoc 10(8): e019644.
282	Yuan, S., et al. (2021). "Coffee Consumption and Cardiovascular Diseases: A Mendelian Randomization Study." Nutrients 13(7).
283	Yuan, S., et al. (2021). "Genetic liability to insomnia in relation to cardiovascular diseases: a Mendelian randomisation study." European Journal of Epidemiology 36(4): 393-400.
284	Yuan, S., et al. (2021). "Homocysteine, B vitamins, and cardiovascular disease: a Mendelian randomization study." BMC Med 19(1): 97.
285	Yuan, S., et al. (2022). "Genetically predicted circulating vitamin C in relation to cardiovascular disease." Eur J Prev Cardiol 28(16): 1829-1837.
286	Zhang, L., et al. (2021). "Heart Failure and Ischemic Stroke: A Bidirectional and Multivariable Mendelian Randomization Study." Front Genet 12: 771044.
287	Zhang, T., et al. (2020). "Association of genetically predicted blood sucrose with coronary heart disease and its risk factors in Mendelian randomization." Sci Rep 10(1): 21588.
288	Zhang, T., et al. (2021). "The associations of plasma phospholipid arachidonic acid with cardiovascular diseases: A Mendelian randomization study." EBioMedicine 63: 103189.
289	Zhao, J., et al. (2021). "Cannabis Use and the Risk of Cardiovascular Diseases: A Mendelian Randomization Study." Front Cardiovasc Med 8: 676850.
290	Zhao, J. V. and C. M. Schooling (2021). "Genetically predicted sex hormone binding globulin and ischemic heart disease in men and women: a univariable and multivariable Mendelian randomization study." Sci Rep 11(1): 23172.
291	Zhao, Q., et al. (2021). "A Mendelian randomization study of the role of lipoprotein subfractions in coronary artery disease." Elife 10.
292	Zheng, K., et al. (2020). "Association of Fibroblast Growth Factor 23 With Ischemic Stroke and Its Subtypes: A Mendelian Randomization Study." Front Genet 11: 608517.
293	Zhou, M., et al. (2021). "Causal Association between Periodontal Diseases and Cardiovascular Diseases." Genes (Basel) 13(1).
294	Huang, Y., et al. (2022). "Associations of Visceral Adipose Tissue, Circulating Protein Biomarkers, and Risk of Cardiovascular Diseases: A Mendelian Randomization Analysis." Front Cell Dev Biol 10: 840866.
295	Jäger, S., et al. (2022). "Blood copper and risk of cardiometabolic diseases: a Mendelian randomization study." Hum Mol Genet 31(5): 783-791.
296	Jansen, S. A., et al. (2021). "Classical risk factors for primary coronary artery disease from an aging perspective through Mendelian Randomization." Geroscience.
297	Jia, M., et al. (2022). "Genetic Predisposition to Coronavirus Disease 2019 in Relation to Ten Cardiovascular Conditions: A Two-Sample Mendelian Randomization Study." Front Med (Lausanne) 9: 796165.
298	Jia, Y., et al. (2021). "Causal associations of serum matrix metalloproteinase-8 level with ischaemic stroke and ischaemic stroke subtypes: a Mendelian randomization study." Eur J Neurol 28(8): 2543-2551.
299	Howe, L. J., et al. (2022). "Taller height and risk of coronary heart disease and cancer: A within-sibship Mendelian randomization study." Elife 11.
300	Hu, T., et al. (2022). "Association of mental health with the risk of coronary artery disease in patients with diabetes: A mendelian randomization study." Nutr Metab Cardiovasc Dis 32(3): 703-709.
301	Huang, M., et al. (2022). "Causal Association of Type 2 Diabetes Mellitus and Glycemic Traits With Cardiovascular Diseases and Lipid Traits: A Mendelian Randomization Study." Front Endocrinol (Lausanne) 13: 840579.
302	Jones, D. P., et al. (2021). "Mental Health as a Mediator of the Association Between Educational Inequality and Cardiovascular Disease: A Mendelian Randomization Study." J Am Heart Assoc 10(17): e019340.
303	Kang, X., et al. (2022). "Mendelian randomization study on the causal effects of tumor necrosis factor inhibition on coronary artery disease and ischemic stroke among the general population." EBioMedicine 76: 103824.
304	Kwok, M. K., et al. (2021). "Relative Deprivation, Income Inequality, and Cardiovascular Health: Observational and Mendelian Randomization Studies in Hong Kong Chinese." Front Public Health 9: 726617.
305	Kwok, M. K., et al. (2020). "The role of cortisol in ischemic heart disease, ischemic stroke, type 2 diabetes, and cardiovascular disease risk factors: a bi-directional Mendelian randomization study." BMC Med 18(1): 363.
306	Levin, M. G., et al. (2021). "Genetics of Smoking and Risk of Atherosclerotic Cardiovascular Diseases: A Mendelian Randomization Study." JAMA Netw Open 4(1): e2034461.
307	Li, J., et al. (2021). "Circulating Level of Monocyte Chemoattractant Protein-1 and Risk of Coronary Artery Disease: A Case-Control and Mendelian Randomization Study." Pharmgenomics Pers Med 14: 553-559.
308	Li, M., et al. (2022). "Circulating N-Terminal Probrain Natriuretic Peptide Levels in Relation to Ischemic Stroke and Its Subtypes: A Mendelian Randomization Study." Front Genet 13: 795479.
309	Li, M. Y., et al. (2021). "Investigating Effects of Plasma Apolipoprotein E on Ischemic Heart Disease Using Mendelian Randomization Study." Nutrients 13(7).
310	Li, Q., et al. (2022). "Mendelian Randomization Study of Heart Failure and Stroke Subtypes." Front Cardiovasc Med 9: 844733.
311	Li, S. and C. M. Schooling (2022). "Investigating the effects of statins on ischemic heart disease allowing for effects on body mass index: a Mendelian randomization study." Sci Rep 12(1): 3478.
312	Li, Y., et al. (2021). "Inflammatory Cytokines and Risk of Ischemic Stroke: A Mendelian Randomization Study." Front Pharmacol 12: 779899.
313	Li, Y., et al. (2021). "Causal effect of sex hormone-binding globulin and testosterone on coronary heart disease: A multivariable and network Mendelian randomization analysis." Int J Cardiol 339: 179-184.
314	Liang, Y., et al. (2021). "Genetically Predicted Fibroblast Growth Factor 23 and Major Cardiovascular Diseases, Their Risk Factors, Kidney Function, and Longevity: A Two-Sample Mendelian Randomization Study." Front Genet 12: 699455.
315	Linden, A. B., et al. (2022). "Genetic associations of adult height with risk of cardioembolic and other subtypes of ischemic stroke: A mendelian randomization study in multiple ancestries." PLoS Med 19(4): e1003967.
316	Liu, B., et al. (2021). "Genetically Predicted Type 2 Diabetes Mellitus Liability, Glycated Hemoglobin and Cardiovascular Diseases: A Wide-Angled Mendelian Randomization Study." Genes (Basel) 12(10).
317	Lu, Y., et al. (2021). "Genetic Liability to Depression and Risk of Coronary Artery Disease, Myocardial Infarction, and Other Cardiovascular Outcomes." J Am Heart Assoc 10(1): e017986.
318	Luo, J., et al. (2021). "Diet-Derived Circulating Antioxidants and Risk of Coronary Heart Disease: A Mendelian Randomization Study." J Am Coll Cardiol 77(1): 45-54.
319	Zhu, J., et al. (2021). "Circulating vitamin C and the risk of cardiovascular diseases: A Mendelian randomization study." Nutr Metab Cardiovasc Dis 31(8): 2398-2406.
320	Zhu, J., et al. (2021). "The Association of Hyperuricemia and Gout With the Risk of Cardiovascular Diseases: A Cohort and Mendelian Randomization Study in UK Biobank." Front Med (Lausanne) 8: 817150.
321	Zhuo, C., et al. (2021). "Physical Activity and Risks of Cardiovascular Diseases: A Mendelian Randomization Study." Front Cardiovasc Med 8: 722154.
322	Zou, X., et al. (2021). "Deciphering the Irregular Risk of Stroke Increased by Obesity Classes: A Stratified Mendelian Randomization Study." Front Endocrinol (Lausanne) 12: 750999.
323	Zou, X. L., et al. (2021). "Childhood Obesity and Risk of Stroke: A Mendelian Randomisation Analysis." Front Genet 12: 727475.
324	Zuber, V., et al. (2021). "Leveraging Genetic Data to Elucidate the Relationship Between COVID-19 and Ischemic Stroke." J Am Heart Assoc 10(22): e022433.
325	Liu, D., et al. (2022). "Genetically Predicted Cardiac Troponin I Concentrations and Risk of Stroke and Atrial Fibrillation." J Stroke Cerebrovasc Dis 31(3): 106267.
326	Higgins, H., et al. (2021). "Estimating the Population Benefits of Blood Pressure Lowering: A Wide-Angled Mendelian Randomization Study in UK Biobank." J Am Heart Assoc 10(17): e021098.
327	Chen, L., et al. (2021). "The impact of plasma vitamin C levels on the risk of cardiovascular diseases and Alzheimer's disease: A Mendelian randomization study." Clin Nutr 40(10): 5327-5334.
328	Gill, D., et al. (2021). "Risk factors mediating the effect of body mass index and waist-to-hip ratio on cardiovascular outcomes: Mendelian randomization analysis." Int J Obes (Lond) 45(7): 1428-1438.
329	Harshfield, E. L., et al. (2021). "Modifiable Lifestyle Factors and Risk of Stroke: A Mendelian Randomization Analysis." Stroke 52(3): 931-936.
330	Rosoff, D. B., et al. (2020). "Evaluating the relationship between alcohol consumption, tobacco use, and cardiovascular disease: A multivariable Mendelian randomization study." PLoS Med 17(12): e1003410.
331	Meng, Q., et al. (2020). "Integrated Genetics and Micronutrient Data to Inform the Causal Association Between Serum Calcium Levels and Ischemic Stroke." Front Cell Dev Biol 8: 590903.
332	Said, M. A., et al. (2020). "Associations of Observational and Genetically Determined Caffeine Intake With Coronary Artery Disease and Diabetes Mellitus." J Am Heart Assoc 9(24): e016808.
333	Ren, Z., et al. (2022). "Relationship between non-alcoholic fatty liver disease and coronary artery disease: A Mendelian randomization study." Hepatology.
334	Luo, S., et al. (2021). "Assessing the linear and non-linear association of HbA(1c) with cardiovascular disease: a Mendelian randomisation study." Diabetologia 64(11): 2502-2510.
335	Maners, J., et al. (2020). "A Mendelian randomization of γ' and total fibrinogen levels in relation to venous thromboembolism and ischemic stroke." Blood 136(26): 3062-3069.
336	Mensah-Kane, J., et al. (2021). "No Clinically Relevant Effect of Heart Rate Increase and Heart Rate Recovery During Exercise on Cardiovascular Disease: A Mendelian Randomization Analysis." Front Genet 12: 569323.
337	Chen, H., et al. (2022). "Cardiac Troponin I and Risk of Stroke: A Mendelian Randomization Study." Int J Gen Med 15: 1575-1582.
338	Miao, L., et al. (2021). "No causal effects of plasma homocysteine levels on the risk of coronary heart disease or acute myocardial infarction: A Mendelian randomization study." Eur J Prev Cardiol 28(2): 227–234.
339	Ma, Y., et al. (2021). "Daytime sleepiness and risk of stroke: A Mendelian randomization analysis." Clin Neurol Neurosurg 208: 106857.
340	Shu, M. J., et al. (2022). "Migraine and Ischemic Stroke: A Mendelian Randomization Study." Neurol Ther 11(1): 237-246.
341	Methorst, R., et al. (2021). "Exploring the causal inference of shear stress associated DNA methylation in carotid plaque on cardiovascular risk." Atherosclerosis 325: 30-37.
342	Miao, R., et al. (2022). "Diet-Derived Circulating Antioxidants and Risk of Stroke: A Mendelian Randomization Study." Oxid Med Cell Longev 2022: 6457318.
343	Chen, D., et al. (2022). "Causal associations between circulating adipokines and cardiovascular disease: A Mendelian randomization study." J Clin Endocrinol Metab.
344	Said, S., et al. (2022). "Genetic analysis of over half a million people characterises C-reactive protein loci." Nat Commun 13(1): 2198.
345	Sun, L., et al. (2021). "Causal effect of Lipoprotein-associated phospholipase A2 activity on coronary artery disease and myocardial Infarction: A Two-Sample Mendelian Randomization study." Clin Chim Acta 523: 491-496.
346	Benn, M., et al. (2021). "Impact of high glucose levels and glucose lowering on risk of ischaemic stroke: a Mendelian randomisation study and meta-analysis." Diabetologia 64(7): 1492-1503.
347	Schooling, C. M. (2022). "Genetic validation of neurokinin 3 receptor antagonists for ischemic heart disease prevention in men - A one-sample Mendelian randomization study." EBioMedicine 77: 103901.
348	Chan, II, et al. (2021). "The total and direct effects of systolic and diastolic blood pressure on cardiovascular disease and longevity using Mendelian randomisation." Sci Rep 11(1): 21799.
349	Mazidi, M., et al. (2021). "Genetically Higher Level of Mannose Has No Impact on Cardiometabolic Risk Factors: Insight from Mendelian Randomization." Nutrients 13(8).
350	Simons, P., et al. (2022). "Causal relationship between polycystic ovary syndrome and coronary artery disease: A Mendelian randomisation study." Clin Endocrinol (Oxf) 96(4): 599-604.
351	Au Yeung, S. L., et al. (2022). "Impact of lung function on cardiovascular diseases and cardiovascular risk factors: a two sample bidirectional Mendelian randomisation study." Thorax 77(2): 164-171.
352	Rath, A. A., et al. (2021). "Effects of selenium on coronary artery disease, type 2 diabetes and their risk factors: a Mendelian randomization study." Eur J Clin Nutr 75(11): 1668-1678.
353	Bahls, M., et al. (2021). "Physical activity, sedentary behavior and risk of coronary artery disease, myocardial infarction and ischemic stroke: a two-sample Mendelian randomization study." Clin Res Cardiol 110(10): 1564-1573.
354	Moksnes, M. R., et al. (2021). "Genome-wide association study of cardiac troponin I in the general population." Hum Mol Genet 30(21): 2027-2039.
355	Park, S., et al. (2022). "Relation of Poor Handgrip Strength or Slow Walking Pace to Risk of Myocardial Infarction and Fatality." Am J Cardiol 162: 58-65.
356	Park, S., et al. (2022). "Nonlinear causal effects of estimated glomerular filtration rate on myocardial infarction risks: Mendelian randomization study." BMC Med 20(1): 44.
357	Si, S., et al. (2022). "Exploring the Causal Roles of Circulating Remnant Lipid Profile on Cardiovascular and Cerebrovascular Diseases: Mendelian Randomization Study." J Epidemiol 32(5): 205-214.
358	Park, S., et al. (2021). "Causal Effects of Serum Levels of n-3 or n-6 Polyunsaturated Fatty Acids on Coronary Artery Disease: Mendelian Randomization Study." Nutrients 13(5).
359	Martens, L. G., et al. (2021). "Diet-Derived Antioxidants Do Not Decrease Risk of Ischemic Stroke: A Mendelian Randomization Study in 1 Million People." J Am Heart Assoc 10(23): e022567.
360	Qiao, J., et al. (2021). "Evaluating Causal Relationship Between Metabolites and Six Cardiovascular Diseases Based on GWAS Summary Statistics." Front Genet 12: 746677.
361	(2021). "Estimating dose-response relationships for vitamin D with coronary heart disease, stroke, and all-cause mortality: observational and Mendelian randomisation analyses." Lancet Diabetes Endocrinol 9(12): 837-846.
362	Mulugeta, A., et al. (2021). "Unlocking the causal link of metabolically different adiposity subtypes with brain volumes and the risks of dementia and stroke: A Mendelian randomization study." Neurobiol Aging 102: 161-169.
363	Malik, R., et al. (2021). "Relationship Between Blood Pressure and Incident Cardiovascular Disease: Linear and Nonlinear Mendelian Randomization Analyses." Hypertension 77(6): 2004-2013.
364	Ai, S., et al. (2021). "Causal associations of short and long sleep durations with 12 cardiovascular diseases: linear and nonlinear Mendelian randomization analyses in UK Biobank." Eur Heart J 42(34): 3349-3357.
365	Bon-Baret, V., et al. (2021). "System Genetics Including Causal Inference Identify Immune Targets for Coronary Artery Disease and the Lifespan." Circ Genom Precis Med 14(2): e003196.
366	Sun, W., et al. (2021). "Stroke and Myocardial Infarction: A Bidirectional Mendelian Randomization Study." Int J Gen Med 14: 9537-9545.
367	Sun, X., et al. (2022). "Circulating α-Klotho Levels in Relation to Cardiovascular Diseases: A Mendelian Randomization Study." Front Endocrinol (Lausanne) 13: 842846.
368	Sun, X., et al. (2021). "Association of Autism Spectrum Disorder, Neuroticism, and Subjective Well-Being With Cardiovascular Diseases: A Two-Sample Mendelian Randomization Study." Front Cardiovasc Med 8: 676030.
369	Gill, D., et al. (2021). "Urate, Blood Pressure, and Cardiovascular Disease: Evidence From Mendelian Randomization and Meta-Analysis of Clinical Trials." Hypertension 77(2): 383-392.
370	Crawford, A. A., et al. (2021). "Variation in the SERPINA6/SERPINA1 locus alters morning plasma cortisol, hepatic corticosteroid binding globulin expression, gene expression in peripheral tissues, and risk of cardiovascular disease." J Hum Genet 66(6): 636.
371	Hou, L., et al. (2021). "Exploring the causal pathway from bilirubin to CVD and diabetes in the UK biobank cohort study: Observational findings and Mendelian randomization studies." Atherosclerosis 320: 112-121.
372	Georgakis, M. K., et al. (2021). "Diabetes Mellitus, Glycemic Traits, and Cerebrovascular Disease: A Mendelian Randomization Study." Neurology 96(13): e1732-e1742.
373	Higbee, D. H., et al. (2021). "Lung function and cardiovascular disease: a two-sample Mendelian randomisation study." Eur Respir J 58(3).
374	Dong, S. S., et al. (2021). "Phenome-wide investigation of the causal associations between childhood BMI and adult trait outcomes: a two-sample Mendelian randomization study." Genome Med 13(1): 48.
375	Chen, S., et al. (2021). "Genetically predicted serum uric acid levels and the risk of coronary artery disease in patients with diabetes: A Mendelian randomization study." Nutr Metab Cardiovasc Dis 31(6): 1832-1839.
376	Fatumo, S., et al. (2021). "Metabolic Traits and Stroke Risk in Individuals of African Ancestry: Mendelian Randomization Analysis." Stroke 52(8): 2680-2684.
377	Chen, S., et al. (2021). "Genetically predicted serum uric acid levels and the risk of coronary artery disease in patients with diabetes: A Mendelian randomization study." Nutr Metab Cardiovasc Dis 31(6): 1832-1839.
378	Grace, C., et al. (2022). "Robust estimates of heritable coronary disease risk in individuals with type 2 diabetes." Genet Epidemiol 46(1): 51-62.
379	He, B., et al. (2021). "Causal Effect of Serum Magnesium on Osteoporosis and Cardiometabolic Diseases." Front Nutr 8: 738000.
380	Giontella, A., et al. (2021). "Causal Effect of Adiposity Measures on Blood Pressure Traits in 2 Urban Swedish Cohorts: A Mendelian Randomization Study." J Am Heart Assoc 10(13): e020405.
381	He, C., et al. (2022). "Novel insights into the consequences of obesity: a phenotype-wide Mendelian randomization study." Eur J Hum Genet 30(5): 540-546.
382	Clarke, S. L. N., et al. (2022). "Examining Health Outcomes in Juvenile Idiopathic Arthritis: A Genetic Epidemiology Study." ACR Open Rheumatol 4(4): 363-370.
383	Gao, L., et al. (2021). "Educational Attainment and Ischemic Stroke: A Mendelian Randomization Study." Front Genet 12: 794820.
384	Daghals, I., et al. (2022). "Migraine, Stroke, and Cervical Arterial Dissection: Shared Genetics for a Triad of Brain Disorders With Vascular Involvement." Neurol Genet 8(1): e653.
385	Fang, H., et al. (2022). "A Bidirectional Mendelian Randomization Study of Selenium Levels and Ischemic Stroke." Front Genet 13: 782691.
386	Fang, S., et al. (2022). "Parkinson's Disease and Ischemic Stroke: a Bidirectional Mendelian Randomization Study." Transl Stroke Res.
387	Frerich, S., et al. (2022). "Cardiac Risk Factors for Stroke: A Comprehensive Mendelian Randomization Study." Stroke 53(4): e130-e135.
388	Cupido, A. J., et al. (2021). "Dissecting the IL-6 pathway in cardiometabolic disease: A Mendelian randomization study on both IL6 and IL6R." Br J Clin Pharmacol.
389	de Haan, A., et al. (2021). "Genetic Determinants of Serum Calcification Propensity and Cardiovascular Outcomes in the General Population." Front Cardiovasc Med 8: 809717.
390	Chi, Y., et al. (2022). "Smoking Status and Type 2 Diabetes, and Cardiovascular Disease: A Comprehensive Analysis of Shared Genetic Etiology and Causal Relationship." Front Endocrinol (Lausanne) 13: 809445.
391	Guo, M., et al. (2022). "Causal roles of daytime sleepiness in cardiometabolic diseases and osteoporosis." Eur Rev Med Pharmacol Sci 26(8): 2755-2764.

## Sheet: Table S2
Table S2: List of excluded studies after full text screening
ID	Excluded Studies
1	Smith GD, Harbord R, Milton J, Ebrahim S, Sterne JA. Does elevated plasma fibrinogen increase the risk of coronary heart disease? Evidence from a meta-analysis of genetic association studies. Arterioscler Thromb Vasc Biol. 2005;25(10):2228-33.
2	Wang Q, Wang Y, Lehto K, Pedersen NL, Williams DM, Hägg S. Genetically-predicted life-long lowering of low-density lipoprotein cholesterol is associated with decreased frailty: A Mendelian randomization study in UK biobank. EBioMedicine. 2019;45:487-94.
3	Liu HM, Hu Q, Zhang Q, Su GY, Xiao HM, Li BY, et al. Causal Effects of Genetically Predicted Cardiovascular Risk Factors on Chronic Kidney Disease: A Two-Sample Mendelian Randomization Study. Front Genet. 2019;10:415.
4	De Silva NMG, Borges MC, Hingorani AD, Engmann J, Shah T, Zhang X, et al. Liver Function and Risk of Type 2 Diabetes: Bidirectional Mendelian Randomization Study. Diabetes. 2019;68(8):1681-91.
5	Warrington NM, Beaumont RN, Horikoshi M, Day FR, Helgeland Ø, Laurin C, et al. Maternal and fetal genetic effects on birth weight and their relevance to cardio-metabolic risk factors. Nat Genet. 2019;51(5):804-14.
6	Abdel Khalek W, Rafael C, Loisel-Ferreira I, Kouranti I, Clauser E, Hadchouel J, et al. Severe Arterial Hypertension from Cullin 3 Mutations Is Caused by Both Renal and Vascular Effects. J Am Soc Nephrol. 2019;30(5):811-23.
7	Hiemstra T, Lim K, Thadhani R, Manson JE. Vitamin D and Atherosclerotic Cardiovascular Disease. J Clin Endocrinol Metab. 2019.
8	Scannell Bryan M, Sofer T, Mossavar-Rahmani Y, et al. Mendelian randomization of inorganic arsenic metabolism as a risk factor for hypertension- and diabetes-related traits among adults in the Hispanic Community Health Study. Int J Epidemiol. 2019;48(3):876-86.
9	Khandaker GM, Zuber V, Rees JMB, Carvalho L, Mason AM, Foley CN, et al. Shared mechanisms between coronary heart disease and depression: findings from a large UK general population-based cohort. Mol Psychiatry. 2020;25(7):1477-86.
10	Mathieu P, Boulanger MC. Autotaxin and Lipoprotein Metabolism in Calcific Aortic Valve Disease. Front Cardiovasc Med. 2019;6:18.
11	Cheung CL, Tan KCB, Au PCM, Li GHY, Cheung BMY. Evaluation of GDF15 as a therapeutic target of cardiometabolic diseases in human: A Mendelian randomization study. EBioMedicine. 2019;41:85-90.
12	Jensen MT. Resting heart rate and relation to disease and longevity: past, present and future. Scandinavian journal of clinical and laboratory investigation. 2019;79(1-2):108-16.
13	Nikpay M, Beehler K, Valsesia A, Hager J, Harper ME, et al. Genome-wide identification of circulating-miRNA expression quantitative trait loci reveals the role of several miRNAs in the regulation of cardiometabolic phenotypes. Cardiovasc Res. 2019;115(11):1629-45.
14	Hegele RA, Tsimikas S. Lipid-Lowering Agents. Circ Res. 2019;124(3):386-404.
15	Franks PW, Timpson NJ. Genotype-Based Recall Studies in Complex Cardiometabolic Traits. Circ Genom Precis Med. 2018;11(8):e001947.
16	Zwakenberg SR, Remmelzwaal S, Beulens JWJ, Booth SL, Burgess S, Dashti HS, et al. Circulating Phylloquinone Concentrations and Risk of Type 2 Diabetes: A Mendelian Randomization Study. Diabetes. 2019;68(1):220-5.
17	Seidelmann SB, Feofanova E, Yu B, Franceschini N, Claggett B, Kuokkanen M, et al. Genetic Variants in SGLT1, Glucose Tolerance, and Cardiometabolic Risk. J Am Coll Cardiol. 2018;72(15):1763-73.
18	Feng Q, Wei WQ, Chung CP, Levinson RT, et al. Relationship between very low low-density lipoprotein cholesterol concentrations not due to statin therapy and risk of type 2 diabetes: A US-based cross-sectional observational study. PLoS Med. 2018;15(8):e1002642.
19	Sofer T, Moon JY, Isasi CR, Qi Q, Shah NA, Kaplan RC, et al. Relationship of genetic determinants of height with cardiometabolic and pulmonary traits in the Hispanic Community Health Study/Study of Latinos. Int J Epidemiol. 2018;47(6):2059-69.
20	Conde S, Xu X, Guo H, Perola M, Fazia T, Bernardinelli L, et al. Mendelian randomisation analysis of clustered causal effects of body mass on cardiometabolic biomarkers. BMC Bioinformatics. 2018;19(Suppl 7):195.
21	Lieb W, Vasan RS. Scientific Contributions of Population-Based Studies to Cardiovascular Epidemiology in the GWAS Era. Front Cardiovasc Med. 2018;5:57.
22	Grace C, Clarke R, Goel A, Farrall M, Watkins H, Hopewell JC. Lack of genetic support for shared aetiology of Coronary Artery Disease and Late-onset Alzheimer's disease. Sci Rep. 2018;8(1):7102.
23	Mancini GBJ, Hegele RA. Can We Eliminate Low-Density Lipoprotein Cholesterol-Related Cardiovascular Events Through More Aggressive Primary Prevention Therapy? Can J Cardiol. 2018;34(5):546-51.
24	Merino J, Leong A, Liu CT, Porneala B, Walford GA, von Grotthuss M, et al. Metabolomics insights into early type 2 diabetes pathogenesis and detection in individuals with normal fasting glucose. Diabetologia. 2018;61(6):1315-24.
25	Vallejo-Vaz AJ, Fayyad R, Boekholdt SM, Hovingh GK, Kastelein JJ, Melamed S, et al. Triglyceride-Rich Lipoprotein Cholesterol and Risk of Cardiovascular Events Among Patients Receiving Statin Therapy in the TNT Trial. Circulation. 2018;138(8):770-81.
26	Mu-Han-Ha-Li 迪丽达尔 木汗哈力 DL, Zhai 翟天羽 TY, Ling 凌雁 Y, Gao 高鑫 X. LPA kringle IV type 2 is associated with type 2 diabetes in a Chinese population with very high cardiovascular risk. J Lipid Res. 2018;59(5):884-91.
27	Amini M, Vonk JM, Abbasi A, Prins BP, Bruinenberg M, Franke L, et al. Blood Eosinophil Count and Metabolic, Cardiac and Pulmonary Outcomes: A Mendelian Randomization Study. Twin Res Hum Genet. 2018;21(2):89-100.
28	Borges MC, Barros AJD, Ferreira DLS, Casas JP, Horta BL, Kivimaki M, et al. Metabolic Profiling of Adiponectin Levels in Adults: Mendelian Randomization Analysis. Circ Cardiovasc Genet. 2017;10(6):e001837.
29	Gottsäter M, Hindy G, Orho-Melander M, Nilsson PM, Melander O. A genetic risk score for fasting plasma glucose is independently associated with arterial stiffness: a Mendelian randomization study. J Hypertens. 2018;36(4):809-14.
30	Labos C, Brophy JM, Smith GD, Sniderman AD, Thanassoulis G. Evaluation of the Pleiotropic Effects of Statins: A Reanalysis of the Randomized Trial Evidence Using Egger Regression-Brief Report. Arterioscler Thromb Vasc Biol. 2018;38(1):262-5.
31	Hopewell JC, Malik R, Valdés-Márquez E, Worrall BB, Collins R. Differential effects of PCSK9 variants on risk of coronary disease and ischaemic stroke. Eur Heart J. 2018;39(5):354-9.
32	Au Yeung SL, Jiang C, Cheng KK, Xu L, Zhang W, Lam TH, et al. Age at menarche and cardiovascular risk factors using Mendelian randomization in the Guangzhou Biobank Cohort Study. Prev Med. 2017;101:142-8.
33	Bernelot Moens SJ, Verweij SL, Schnitzler JG, Stiekema LCA, Bos M, Langsted A, et al. Remnant Cholesterol Elicits Arterial Wall Inflammation and a Multilevel Cellular Immune Response in Humans. Arterioscler Thromb Vasc Biol. 2017;37(5):969-75.
34	Fan Q, Zhang F, Wang W, Xu J, Hao J, He A, et al. GWAS summary-based pathway analysis correcting for the genetic confounding impact of environmental exposures. Briefings in bioinformatics. 2018;19(5):725-30.
35	Yun KE, Chang Y, Yun SC, Davey Smith G, Ryu S, Cho SI, et al. Alcohol and coronary artery calcification: an investigation using alcohol flushing as an instrumental variable. Int J Epidemiol. 2017;46(3):950-62.
36	Martínez-Quintana E, Tugores A, Rodríguez-González F. Serum uric acid levels and cardiovascular disease: the Gordian knot. Journal of thoracic disease. 2016;8(11):E1462-e6.
37	Schmidt AF, Swerdlow DI, Holmes MV, Patel RS, Fairhurst-Hunter Z, Lyall DM, et al. PCSK9 genetic variants and risk of type 2 diabetes: a mendelian randomisation study. Lancet Diabetes Endocrinol. 2017;5(2):97-105.
38	Lotta LA, Scott RA, Sharp SJ, Burgess S, Luan J, Tillin T, et al. Genetic Predisposition to an Impaired Metabolism of the Branched-Chain Amino Acids and Risk of Type 2 Diabetes: A Mendelian Randomisation Analysis. PLoS Med. 2016;13(11):e1002179.
39	Nowak C, Salihovic S, Ganna A, Brandmaier S, Tukiainen T, Broeckling CD, et al. Effect of Insulin Resistance on Monounsaturated Fatty Acid Levels: A Multi-cohort Non-targeted Metabolomics and Mendelian Randomization Study. PLoS Genet. 2016;12(10):e1006379.
40	Lee YS, Cho Y, Burgess S, Davey Smith G, Relton CL, Shin SY, et al. Serum gamma-glutamyl transferase and risk of type 2 diabetes in the general Korean population: a Mendelian randomization study. Hum Mol Genet. 2016;25(17):3877-86.
41	Yan D, Wang J, Jiang F, Zhang R, Wang T, Wang S, et al. A causal relationship between uric acid and diabetic macrovascular disease in Chinese type 2 diabetes patients: A Mendelian randomization analysis. Int J Cardiol. 2016;214:194-9.
42	Würtz P, Wang Q, Soininen P, Kangas AJ, Fatemifar G, Tynkkynen T, et al. Metabolomic Profiling of Statin Use and Genetic Inhibition of HMG-CoA Reductase. J Am Coll Cardiol. 2016;67(10):1200-10.
43	Lane JM, Vlasac I, Anderson SG, Kyle SD, Dixon WG, Bechtold DA, et al. Genome-wide association analysis identifies novel loci for chronotype in 100,420 individuals from the UK Biobank. Nat Commun. 2016;7:10889.
44	Borné Y, Smith JG, Nilsson PM, Melander O, Hedblad B, Engström G. Total and Differential Leukocyte Counts in Relation to Incidence of Diabetes Mellitus: A Prospective Population-Based Cohort Study. PLoS One. 2016;11(2):e0148963.
45	Stefan N, Häring HU, Hu FB, Schulze MB. Divergent associations of height with cardiometabolic disease and cancer: epidemiology, pathophysiology, and global implications. Lancet Diabetes Endocrinol. 2016;4(5):457-67.
46	Ueshima H, Kadowaki T, Hisamatsu T, Fujiyoshi A, et al. Lipoprotein-associated phospholipase A2 is related to risk of subclinical atherosclerosis but is not supported by Mendelian randomization analysis in a general Japanese population. Atherosclerosis. 2016.
47	Kumar J, Ingelsson E, Lind L, Fall T. No Evidence of a Causal Relationship between Plasma Homocysteine and Type 2 Diabetes: A Mendelian Randomization Study. Front Cardiovasc Med. 2015;2:11.
48	Linneberg A, Jacobsen RK, Skaaby T, Taylor AE, Fluharty ME, Jeppesen JL, et al. Effect of Smoking on Blood Pressure and Resting Heart Rate: A Mendelian Randomization Meta-Analysis in the CARTA Consortium. Circ Cardiovasc Genet. 2015;8(6):832-41.
49	Nowak C, Sundström J, Gustafsson S, Giedraitis V, Lind L, Ingelsson E, et al. Protein Biomarkers for Insulin Resistance and Type 2 Diabetes Risk in Two Large Community Cohorts. Diabetes. 2016;65(1):276-84.
50	Trenkwalder T, Kessler T, Schunkert H, Erdmann J. Genetics of coronary artery disease: Short people at risk? Expert Rev Cardiovasc Ther. 2015;13(11):1169-72.
51	Andersson C, Lyass A, Larson MG, Robins SJ, Vasan RS. Low-density-lipoprotein cholesterol concentrations and risk of incident diabetes: epidemiological and genetic insights from the Framingham Heart Study. Diabetologia. 2015;58(12):2774-80.
52	Bouchareb R, Mahmut A, Nsaibia MJ, Boulanger MC, Dahou A, Lépine JL, et al. Autotaxin Derived From Lipoprotein(a) and Valve Interstitial Cells Promotes Inflammation and Mineralization of the Aortic Valve. Circulation. 2015;132(8):677-90.
53	Cole CB, Nikpay M, Stewart AF, McPherson R. Increased genetic risk for obesity in premature coronary artery disease. Eur J Hum Genet. 2016;24(4):587-91.
54	Catapano AL, Ference BA. IMPROVE-IT and genetics reaffirm the causal role of LDL in Cardiovascular Disease. Atherosclerosis. 2015;241(2):498-501.
55	Wang Q, Kangas AJ, Soininen P, Tiainen M, Tynkkynen T, Puukka K, et al. Sex hormone-binding globulin associations with circulating lipids and metabolites and the risk for type 2 diabetes: observational and causal effect estimates. Int J Epidemiol. 2015;44(2):623-37.
56	Gaillard R, Felix JF, Duijts L, Jaddoe VW. Childhood consequences of maternal obesity and excessive weight gain during pregnancy. Acta Obstet Gynecol Scand. 2014;93(11):1085-9.
57	Stitziel NO, MacRae CA. A clinical approach to inherited premature coronary artery disease. Circ Cardiovasc Genet. 2014;7(4):558-64.
58	Smit RA, Trompet S, de Craen AJ, Jukema JW. Using genetic variation for establishing causality of cardiovascular risk factors: overcoming confounding and reverse causality. Netherlands heart journal Foundation. 2014;22(4):186-9.
59	Chung CM, Lin TH, Chen JW, et al. Common quantitative trait locus downstream of RETN gene identified by genome-wide association study is associated with risk of type 2 diabetes mellitus in Han Chinese. Diabetes/metabolism research and reviews. 2014;30(3).
60	Filippatos TD, Elisaf MS. High density lipoprotein and cardiovascular diseases. World J Cardiol. 2013;5(7):210-4.
61	Sun WJ, Xu L, Chan WM, Lam TH, Schooling CM. Are depressive symptoms associated with cardiovascular mortality among older Chinese: a cohort study of 64,000 people in Hong Kong? The American journal of geriatric psychiatry. 2013;21(11):1107-15.
62	Trummer O, Pilz S, Hoffmann MM, Winkelmann BR, Boehm BO, März W, et al. Vitamin D and mortality: a Mendelian randomization study. Clin Chem. 2013;59(5):793-7.
63	Au Yeung SL, Jiang C, Cheng KK, Liu B, Zhang W, Lam TH, et al. Is aldehyde dehydrogenase 2 a credible genetic instrument for alcohol use in Mendelian randomization analysis in Southern Chinese men? Int J Epidemiol. 2013;42(1):318-28.
64	Qi Q, Qi L. Lipoprotein(a) and cardiovascular disease in diabetic patients. Clinical lipidology. 2012;7(4):397-407.
65	Tsimikas S, Hall JL. Lipoprotein(a) as a potential causal genetic risk factor of cardiovascular disease: a rationale for increased efforts to understand its pathophysiology and develop targeted therapies. J Am Coll Cardiol. 2012;60(8):716-21.
66	Exeter HJ, Folkersen L, Palmen J, Franco-Cereceda A, Cooper JA, Kalea AZ, et al. Functional analysis of two PLA2G2A variants associated with secretory phospholipase A2-IIA levels. PLoS One. 2012;7(7):e41139.
67	Ken-Dror G, Humphries SE, Kumari M, Kivimaki M, Drenos F. A genetic instrument for Mendelian randomization of fibrinogen. Eur J Epidemiol. 2012;27(4):267-79.
68	Pfister R, Sharp S, Luben R, Welsh P, Barroso I, Salomaa V, et al. Mendelian randomization study of B-type natriuretic peptide and type 2 diabetes: evidence of causal association from population studies. PLoS Med. 2011;8(10):e1001112.
69	Strong A, Rader DJ. Clinical Implications of Lipid Genetics for Cardiovascular Disease. Curr Cardiovasc Risk Rep. 2010;4(6):461-8.
70	Muntinghe FL, Vegter S, Verduijn M, Boeschoten EW, Dekker FW, et al. Using a genetic, observational study as a strategy to estimate the potential cost-effectiveness of pharmacological CCR5 blockade in dialysis patients. Pharmacogenet Genomics. 2011;21(7).
71	Sarwar N, Sandhu MS, Ricketts SL, Butterworth AS, Di Angelantonio E, Boekholdt SM, et al. Triglyceride-mediated pathways and coronary disease: collaborative analysis of 101 studies. Lancet. 2010;375(9726):1634-9.
72	Lewis SJ. Mendelian randomization as applied to coronary heart disease, including recent advances incorporating new technology. Circ Cardiovasc Genet. 2010;3(1):109-17.
73	Karakas M, Koenig W. CRP in cardiovascular disease. Herz. 2009;34(8):607-13.
74	Drenos F, Talmud PJ, Casas JP, Smeeth L, Palmen J, Humphries SE, et al. Integrated associations of genotypes with multiple blood biomarkers linked to coronary heart disease risk. Hum Mol Genet. 2009;18(12):2305-16.
75	Hong Y, Rautaharju PM, Hopkins PN, Arnett DK, Djoussé L, Pankow JS, et al. Familial aggregation of QT-interval variability in a general population: results from the NHLBI Family Heart Study. Clinical genetics. 2001;59(3):171-7.
76	Keavney B, Danesh J, Parish S, Palmer A, Clark S, Youngman L, et al. Fibrinogen and coronary heart disease: test of causality by 'Mendelian randomization'. Int J Epidemiol. 2006;35(4):935-43.
77	Lieb W, Jansen H, Loley C, Pencina MJ, Nelson CP, Newton-Cheh C, et al. Genetic predisposition to higher blood pressure increases coronary artery disease risk. Hypertension. 2013;61(5):995-1001.
78	Sarwar N, Butterworth AS, Freitag DF, Gregson J, Willeit P, Gorman DN, et al. Interleukin-6 receptor pathways in coronary heart disease: a collaborative meta-analysis of 82 studies. Lancet. 2012;379(9822):1205-13.
79	Emdin CA, Khera AV, Natarajan P, Klarin D, Won HH, Peloso GM, et al. Phenotypic Characterization of Genetically Lowered Human Lipoprotein(a) Levels. J Am Coll Cardiol. 2016;68(25):2761-72.
80	Kathiresan S, Willer CJ, Peloso GM, Demissie S, Musunuru K, Schadt EE, et al. Common variants at 30 loci contribute to polygenic dyslipidemia. Nat Genet. 2009;41(1):56-65.
81	Walker VM, Davey Smith G, Davies NM, Martin RM. Mendelian randomization: a novel approach for the prediction of adverse drug events and drug repurposing opportunities. Int J Epidemiol. 2017;46(6):2078-89.
82	Chen SC, Tsai SP, Jhao JY, Jiang WK, Tsao CK, Chang LY. Liver Fat, Hepatic Enzymes, Alkaline Phosphatase and the Risk of Incident Type 2 Diabetes: A Prospective Study of 132,377 Adults. Sci Rep. 2017;7(1):4649.
83	Collaborative pooled analysis of data on C-reactive protein gene variants and coronary disease: judging causality by Mendelian randomisation. Eur J Epidemiol. 2008;23(8):531-40.
84	Relton CL, Davey Smith G. Mendelian randomization: applications and limitations in epigenetic studies. Epigenomics. 2015;7(8):1239-43.
85	Frikke-Schmidt R, Nordestgaard BG, Stene MC, Sethi AA, Remaley AT, Schnohr P, et al. Association of loss-of-function mutations in the ABCA1 gene with high-density lipoprotein cholesterol levels and risk of ischemic heart disease. Jama. 2008;299(21):2524-32.
86	Relton CL, Davey Smith G. Two-step epigenetic Mendelian randomization: a strategy for establishing the causal role of epigenetic processes in pathways to disease. Int J Epidemiol. 2012;41(1):161-76.
87	Xuan L, Hou Y, Wang T, Li M, Zhao Z, Lu J, et al. Association of branched chain amino acids related variant rs1440581 with risk of incident diabetes and longitudinal changes in insulin resistance in Chinese. Acta Diabetol. 2018;55(9):901-8.
88	Jørgensen AB, Frikke-Schmidt R, Nordestgaard BG, Tybjærg-Hansen A. Loss-of-function mutations in APOC3 and risk of ischemic vascular disease. N Engl J Med. 2014;371(1):32-41.
89	Dewey FE, Gusarova V, Dunbar RL, O'Dushlaine C, Schurmann C, Gottesman O, et al. Genetic and Pharmacologic Inactivation of ANGPTL3 and Cardiovascular Disease. N Engl J Med. 2017;377(3):211-21.
90	Dewey FE, Gusarova V, O'Dushlaine C, Gottesman O, Trejos J, Hunt C, et al. Inactivating Variants in ANGPTL4 and Risk of Coronary Artery Disease. N Engl J Med. 2016;374(12):1123-33.
91	Bowden J, Davey Smith G, Burgess S. Mendelian randomization with invalid instruments: effect estimation and bias detection through Egger regression. Int J Epidemiol. 2015;44(2):512-25.
92	Crosby J, Peloso GM, Auer PL, Crosslin DR, Stitziel NO, Lange LA, et al. Loss-of-function mutations in APOC3, triglycerides, and coronary disease. N Engl J Med. 2014;371(1):22-31.
93	Zacho J, Tybjaerg-Hansen A, Jensen JS, Grande P, Sillesen H, Nordestgaard BG. Genetically elevated C-reactive protein and ischemic vascular disease. N Engl J Med. 2008;359(18):1897-908.
94	Corbin LJ, Richmond RC, Wade KH, Burgess S, Bowden J, Smith GD, et al. BMI as a Modifiable Risk Factor for Type 2 Diabetes: Refining and Understanding Causal Estimates Using Mendelian Randomization. Diabetes. 2016;65(10):3002-7.
95	Arca M, D'Erasmo L, Minicocci I. Familial combined hypolipidemia: angiopoietin-like protein-3 deficiency. Curr Opin Lipidol. 2020;31(2):41-8.
96	Dashti HS, Jones SE, Wood AR, Lane JM, van Hees VT, Wang H, et al. Genome-wide association study identifies genetic loci for self-reported habitual sleep duration supported by accelerometer-derived estimates. Nat Commun. 2019;10(1):1100.
97	Wootton RE, Lawn RB, Millard LAC, Davies NM, Taylor AE, Munafò MR, et al. Evaluation of the causal effects between subjective wellbeing and cardiometabolic health: mendelian randomisation study. Bmj. 2018;362:k3788.
98	Burgess S, Zuber V, Gkatzionis A. Modal-based estimation via heterogeneity-penalized weighting: model averaging for consistent and efficient estimation in Mendelian randomization when a plurality of candidate instruments are valid. Int J Epidemiol. 2018;47(4).
99	Rees JMB, Wood AM, Burgess S. Extending the MR-Egger method for multivariable Mendelian randomization to correct for both measured and unmeasured pleiotropy. Stat Med. 2017;36(29):4705-18.
100	Burgess S, Thompson SG. Multivariable Mendelian randomization: the use of pleiotropic genetic variants to estimate causal effects. Am J Epidemiol. 2015;181(4):251-60.
101	Burgess S, Bowden J, Fall T, Ingelsson E, Thompson SG. Sensitivity Analyses for Robust Causal Inference from Mendelian Randomization Analyses with Multiple Genetic Variants. Epidemiology. 2017;28(1):30-42.
102	Burgess S, Dudbridge F, Thompson SG. Combining information on multiple instrumental variables in Mendelian randomization: comparison of allele score and summarized data methods. Stat Med. 2016;35(11):1880-906.
103	Ahola-Olli AV, Würtz P, Havulinna AS, Aalto K, Pitkänen N, Lehtimäki T, et al. Genome-wide Association Study Identifies 27 Loci Influencing Concentrations of Circulating Cytokines and Growth Factors. Am J Hum Genet. 2017;100(1):40-50.
104	Björnsson E, Thorleifsson G, Helgadóttir A, Guðnason T, Guðbjartsson T, Andersen K, et al. Association of Genetically Predicted Lipid Levels With the Extent of Coronary Atherosclerosis in Icelandic Adults. JAMA Cardiol. 2020;5(1):13-20.
105	Holmes MV, Exeter HJ, Folkersen L, Nelson CP, et al. Novel genetic approach to investigate the role of sPLA2-V isoenzyme in coronary heart disease: modified Mendelian randomization analysis using PLA2G5 expression levels. Circ Cardiovasc Genet. 2014;7(2):144.
106	Huan T, Mendelson M, Joehanes R, Yao C, Liu C, Song C, et al. Epigenome-wide association study of DNA methylation and microRNA expression highlights novel pathways for human complex traits. Epigenetics. 2020;15(1-2):183-98.
107	Kamstrup PR, Nordestgaard BG. Elevated Lipoprotein(a) Levels, LPA Risk Genotypes, and Increased Risk of Heart Failure in the General Population. JACC Heart Fail. 2016;4(1):78-87.
108	Keenan TE, Rader DJ. Genetics of lipid traits and relationship to coronary artery disease. Curr Cardiol Rep. 2013;15(9):396.
109	Mordi IR, Pearson ER, Palmer CNA, Doney ASF, Lang CC. Differential Association of Genetic Risk of Coronary Artery Disease With Development of Heart Failure With Reduced Versus Preserved Ejection Fraction. Circulation. 2019;139(7):986-8.
110	Pavlides JM, Zhu Z, Gratten J, McRae AF, Wray NR, Yang J. Predicting gene targets from integrative analyses of summary data from GWAS and eQTL studies for 28 human complex traits. Genome Med. 2016;8(1):84.
111	Strauss E, Supinski W, Radziemski A, Oszkinis G, Pawlak AL, Gluszek J. Is hyperhomocysteinemia a causal factor for heart failure? The impact of the functional variants of MTHFR and PON1 on ischemic and non-ischemic etiology. Int J Cardiol. 2017;228:37-44.
112	Toutouzas K, Klettas D, Anousakis-Vlachochristou N, Melidis K, Azilazian Z, et al. The -174 G>C Interleukin-6 Gene Polymorphism is Associated with Angiographic Progression of Coronary Artery Disease over a 4-Year Period. Hellenic journal of cardiology. 2017;58(1).
113	Brea A, Hernández-Mijares A, Millán J, Ascaso JF, Blasco M, Díaz A, et al. Non-HDL cholesterol as a therapeutic goal. Clin Investig Arterioscler. 2019;31 Suppl 2:28-33.
114	Mukamal KJ, Stampfer MJ, Rimm EB. Genetic instrumental variable analysis: time to call mendelian randomization what it is. The example of alcohol and cardiovascular disease. Eur J Epidemiol. 2020;35(2):93-7.
115	Millwood IY, Walters RG, Mei XW, Guo Y, Yang L, Bian Z, et al. Conventional and genetic evidence on alcohol and vascular disease aetiology: a prospective study of 500 000 men and women in China. Lancet. 2019;393(10183):1831-42.
116	Pappa E, Elisaf MS, Kostara C, Bairaktari E, Tsimihodimos VK. Cardioprotective Properties of HDL: Structural and Functional Considerations. Curr Med Chem. 2020;27(18):2964-78.
117	Vohnout B, Lisičanová J, Havranová A. PCSK9 inhibitors and diabetes mellitus. Vnitr Lek. 2019;64(12):1186-9.
118	Kamstrup PR, Hung MY, Witztum JL, Tsimikas S, Nordestgaard BG. Oxidized Phospholipids and Risk of Calcific Aortic Valve Disease: The Copenhagen General Population Study. Arterioscler Thromb Vasc Biol. 2017;37(8):1570-8.
119	Nordestgaard AT, Nordestgaard BG. Coffee intake, cardiovascular disease and all-cause mortality: observational and Mendelian randomization analyses in 95 000-223 000 individuals. Int J Epidemiol. 2016;45(6):1938-52.
120	Cao Y, Rajan SS, Wei P. Mendelian randomization analysis of a time-varying exposure for binary disease outcomes using functional data analysis methods. Genet Epidemiol. 2016;40(8):744-55.
121	Testa A, Leonardis D, Spoto B, Sanguedolce MC, et al. A polymorphism in a major antioxidant gene (Kelch-like ECH-associated protein 1) predicts incident cardiovascular events in chronic kidney disease patients: an exploratory study. J Hypertens. 2016;34(5):928-34.
122	Lauridsen BK, Stender S, Frikke-Schmidt R, Nordestgaard BG, Tybjærg-Hansen A. Genetic variation in the cholesterol transporter NPC1L1, ischaemic vascular disease, and gallstone disease. Eur Heart J. 2015;36(25):1601-8.
123	Shah T, Engmann J, Dale C, Shah S, White J, et al. Population genomics of cardiometabolic traits: design of the University College London-London School of Hygiene and Tropical Medicine-Edinburgh-Bristol (UCLEB) Consortium. PLoS One. 2013;8(8):e71345.
124	Mamasoula C, Prentice RR, Pierscionek T, Pangilinan F, et al. Association between C677T polymorphism of methylene tetrahydrofolate reductase and congenital heart disease: meta-analysis of 7697 cases and 13,125 controls. Circ Cardiovasc Genet. 2013;6(4):347-53.
125	Zhao Q, Chen Y, Wang J, Small DS. Powerful three-sample genome-wide design and robust statistical inference in summary-data Mendelian randomization. Int J Epidemiol. 2019;48(5):1478-92.
126	Zheng JS, Luan J, Sofianopoulou E, Sharp SJ, Day FR, et al. The association between circulating 25-hydroxyvitamin D metabolites and type 2 diabetes in European populations: A meta-analysis and Mendelian randomisation analysis. PLoS Med. 2020;17(10):e1003394.
127	Feng Q, Yuan S, Yang Q, Lu Y, Loos RJF, Li GHY, et al. Causal associations between urinary sodium with body mass, shape and composition: a Mendelian randomization study. Sci Rep. 2020;10(1):17475.
128	Lee DH, Yao C, Bhan A, Schlaeger T, Keefe J, Rodriguez BAT, et al. Integrative Genomic Analysis Reveals Four Protein Biomarkers for Platelet Traits. Circ Res. 2020;127(9):1182-94.
129	Cecelja M, Keehn L, Ye L, Spector TD, Hughes AD, Genetic aetiology of blood pressure relates to aortic stiffness with bi-directional causality: evidence from heritability, blood pressure polymorphisms, and Mendelian randomization. Eur Heart J. 2020;41(35):3314-22.
130	Kaltoft M, Langsted A, Nordestgaard BG. Triglycerides and remnant cholesterol associated with risk of aortic valve stenosis: Mendelian randomization in the Copenhagen General Population Study. Eur Heart J. 2020;41(24):2288-99.
131	Falcone GJ, Kirsch E, Acosta JN, Noche RB, Leasure A, Marini S, et al. Genetically Elevated LDL Associates with Lower Risk of Intracerebral Hemorrhage. Ann Neurol. 2020;88(1):56-66.
132	Wang L, Zhang T, Liu Y, Tang F, Xue F. Association of Serum Uric Acid with Metabolic Syndrome and Its Components: A Mendelian Randomization Analysis. Biomed Res Int. 2020;2020:6238693.
133	Jiang Y, Ge JY, Zhang YY, Wang FF, Ji Y, Li HY. The relationship between elevated serum uric acid and arterial stiffness in a healthy population. Vascular. 2020;28(4):494-501.
134	Chen HY, Cairns BJ, Small AM, Burr HA, Ambikkumar A, Martinsson A, et al. Association of FADS1/2 Locus Variants and Polyunsaturated Fatty Acids With Aortic Stenosis. JAMA Cardiol. 2020;5(6):694-702.
135	Siedlinski M, Jozefczuk E, Xu X, Teumer A, Evangelou E, Schnabel RB, et al. White Blood Cells and Blood Pressure: A Mendelian Randomization Study. Circulation. 2020;141(16):1307-17.
136	Zuber V, Colijn JM, Klaver C, Burgess S. Selecting likely causal risk factors from high-throughput experiments using multivariable Mendelian randomization. Nat Commun. 2020;11(1):29.
137	Choi Y, Lee SJ, Spiller W, Jung KJ, Lee JY, Kimm H, et al. Causal Associations Between Serum Bilirubin Levels and Decreased Stroke Risk: A Two-Sample Mendelian Randomization Study. Arterioscler Thromb Vasc Biol. 2020;40(2):437-45.
138	Abdellaoui A, Sanchez-Roige S, Sealock J, Treur JL, Dennis J, Fontanillas P, et al. Phenome-wide investigation of health outcomes associated with genetic predisposition to loneliness. Hum Mol Genet. 2019;28(22):3853-65.
139	Larsson SC, Burgess S, Michaëlsson K. Smoking and stroke: A mendelian randomization study. Ann Neurol. 2019;86(3):468-71.
140	Gill D, Benyamin B, Moore LSP, Monori G, Zhou A, Koskeridis F, et al. Associations of genetically determined iron status across the phenome: A mendelian randomization study. PLoS Med. 2019;16(6):e1002833.
141	Hindy G, Åkesson KE, Melander O, Aragam KG, et al. Cardiometabolic Polygenic Risk Scores and Osteoarthritis Outcomes: A Mendelian Randomization Study Using Data From the Malmö Diet and Cancer Study and the UK Biobank. Arthritis Rheumatol. 2019;71(6).
142	Ligthart S, Vaez A, Võsa U, Stathopoulou MG, de Vries PS, Prins BP, et al. Genome Analyses of >200,000 Individuals Identify 58 Loci for Chronic Inflammation and Highlight Pathways that Link Inflammation and Complex Disorders. Am J Hum Genet. 2018;103(5).
143	Kamstrup PR, Tybjærg-Hansen A, Nordestgaard BG. Elevated lipoprotein(a) and risk of aortic valve stenosis in the general population. J Am Coll Cardiol. 2014;63(5):470-7.
144	Qi G, Chatterjee N. Mendelian randomization analysis using mixture models for robust and efficient estimation of causal effects. Nat Commun. 2019;10(1):1941.
145	Acosta, J. N., et al. (2021). "Mendelian Randomization in Stroke: A Powerful Approach to Causal Inference and Drug Target Validation." Front Genet 12: 683082.
146	Ahmad, S., et al. (2022). "Effect of General Adiposity and Central Body Fat Distribution on the Circulating Metabolome: A Multicohort Nontargeted Metabolomics Observational and Mendelian Randomization Study." Diabetes 71(2): 329-339.
147	Au Yeung, S. L. and C. M. Schooling (2021). "Impact of urinary sodium on cardiovascular disease and risk factors: A 2 sample Mendelian randomization study." Clin Nutr 40(4): 1990-1996.
148	Burgess, S., et al. (2021). "Dose-response relationship between genetically proxied average blood glucose levels and incident coronary heart disease in individuals without diabetes mellitus." Diabetologia 64(4): 845-849.
149	Cai, J., et al. (2022). "Genetic liability for prescription opioid use and risk of cardiovascular diseases: a multivariable Mendelian randomization study." Addiction 117(5): 1382-1391.
150	Cárcel-Márquez, J., et al. (2021). "Causal Effect of MMP-1 (Matrix Metalloproteinase-1), MMP-8, and MMP-12 Levels on Ischemic Stroke: A Mendelian Randomization Study." Stroke 52(7): e316-e320.
151	Chan, Y. H., et al. (2021). "Mendelian Randomization Focused Analysis of Vitamin D on the Secondary Prevention of Ischemic Stroke." Stroke 52(12): 3926-3937.
152	Chong, M. R., et al. (2022). "Mitochondrial DNA Copy Number as a Marker and Mediator of Stroke Prognosis: Observational and Mendelian Randomization Analyses." Neurology 98(5): e470-e482.
153	Cupido, A. J., et al. (2022). "Genetically Predicted Neutrophil-to-Lymphocyte Ratio and Coronary Artery Disease: Evidence From Mendelian Randomization." Circ Genom Precis Med 15(1): e003553.
154	de Geus, E. J. C. (2021). "Mendelian Randomization Supports a Causal Effect of Depression on Cardiovascular Disease as the Main Source of Their Comorbidity." J Am Heart Assoc 10(1): e019861.
155	Dongiovanni, P., et al. (2021). "Nonalcoholic fatty liver disease or metabolic dysfunction-associated fatty liver disease diagnoses and cardiovascular diseases: From epidemiology to drug approaches." Eur J Clin Invest 51(7): e13519.
156	Fernández-Sanlés, A., et al. (2021). "DNA methylation biomarkers of myocardial infarction and cardiovascular disease." Clin Epigenetics 13(1): 86.
157	Georgakis, M. K., et al. (2022). "Additive Effects of Genetic Interleukin-6 Signaling Downregulation and Low-Density Lipoprotein Cholesterol Lowering on Cardiovascular Disease: A 2×2 Factorial Mendelian Randomization Analysis." J Am Heart Assoc 11(1): e023277.
158	Goyal, S., et al. (2021). "APOC3 genetic variation, serum triglycerides, and risk of coronary artery disease in Asian Indians, Europeans, and other ethnic groups." Lipids Health Dis 20(1): 113.
159	Guertin, J., et al. (2021). "Sex-Specific Associations of Genetically Predicted Circulating Lp(a) and Hepatic LPA Gene Expression Levels With Cardiovascular Outcomes: Mendelian Randomization and Observational Analyses." Circ Genom Precis Med 14(4).
160	Jansen, S. A., et al. (2021). "Classical risk factors for primary coronary artery disease from an aging perspective through Mendelian Randomization." Geroscience.
161	Jenkins, D. A., et al. (2021). "Estimating the causal effect of BMI on mortality risk in people with heart disease, diabetes and cancer using Mendelian randomization." Int J Cardiol 330: 214-220.
162	Li, L., et al. (2021). "Genetically determined intelligence and coronary artery disease risk." Clin Res Cardiol 110(2): 211-219.
163	Li, S. and C. M. Schooling (2021). "A phenome-wide association study of genetically mimicked statins." BMC Med 19(1): 151.
164	Liu, Y., et al. (2021). "Neuroticism Increases the Risk of Stroke: Mendelian Randomization Study." Stroke 52(11): e742-e743.
165	Lu, Y., et al. (2021). "Association of smoking with coronary artery disease and myocardial infarction: A Mendelian randomization study." Eur J Prev Cardiol 28(12): e11-e12.
166	Miao, Z., et al. (2022). "Identification of 90 NAFLD GWAS loci and establishment of NAFLD PRS and causal role of NAFLD in coronary artery disease." HGG Adv 3(1): 100056.
167	Parikh, N. S. (2022). "Mendelian randomization elucidates links between nonalcoholic fatty liver disease and stroke." Eur J Neurol 29(5): 1291-1292.
168	Santos, R. D. (2022). "Vitamin C and primary prevention of cardiovascular disease: the case for Mendelian randomization." Eur J Prev Cardiol 28(16): 1838-1839.
169	Thom, C. S., et al. (2020). "Genetic determinants of increased body mass index mediate the effect of smoking on increased risk for type 2 diabetes but not coronary artery disease." Hum Mol Genet 29(19): 3327-3337.
170	Thomas, D. G., et al. (2021). "Lipid and metabolic syndrome traits in coronary artery disease: a Mendelian randomization study." J Lipid Res 62: 100044.
171	Wang, M., et al. (2021). "Higher tea consumption is associated with decreased risk of small vessel stroke." Clin Nutr 40(3): 1430-1435.
172	Xu, T., et al. (2021). "The impact of homocysteine on the risk of coronary artery diseases in individuals with diabetes: a Mendelian randomization study." Acta Diabetol 58(3): 301-307.
173	Ye, Y., et al. (2021). "A comprehensive genetic and epidemiological association analysis of vitamin D with common diseases/traits in the UK Biobank." Genet Epidemiol 45(1): 24-35.
174	Yuan, S., et al. (2020). "Circulating Lipoprotein Lipids, Apolipoproteins and Ischemic Stroke." Ann Neurol 88(6): 1229-1236.
175	Yuan, S., et al. (2021). "Circulating Lipoprotein Lipids, Apolipoproteins and Ischemic Stroke." Ann Neurol 88(6): 1229-1236.
176	Zuber, V., et al. (2021). "High-throughput multivariable Mendelian randomization analysis prioritizes apolipoprotein B as key lipid risk factor for coronary artery disease." Int J Epidemiol 50(3): 893-901.
177	Bos, M. M., et al. (2021). "Investigating the relationships between unfavourable habitual sleep and metabolomic traits: evidence from multi-cohort multivariable regression and Mendelian randomization analyses." BMC Med 19(1): 69.
178	Zhao, Y., et al. (2021). "Kidney stone disease and cardiovascular events: a study on bidirectional causality based on mendelian randomization." Transl Androl Urol 10(12): 4344-4352.
179	Zhang, M., et al. (2022). "Causal associations of circulating adiponectin with cardiometabolic diseases and osteoporotic fracture." Sci Rep 12(1): 6689.
180	Zhang, F., et al. (2021). "Causal influences of neuroticism on mental health and cardiovascular disease." Hum Genet 140(9): 1267-1281.
181	Zanetti, D., et al. (2020). "Comprehensive Investigation of Circulating Biomarkers and Their Causal Role in Atherosclerosis-Related Risk Factors and Clinical Events." Circ Genom Precis Med 13(6): e002996.
182	Yuan, S., et al. (2022). "Health effects of high serum calcium levels: Updated phenome-wide Mendelian randomisation investigation and review of Mendelian randomisation studies." EBioMedicine 76: 103865.
183	Yuan, S., et al. (2022). "Genetically predicted sex hormone levels and health outcomes: phenome-wide Mendelian randomization investigation." Int J Epidemiol.
184	Wang, L., et al. (2021). "Mendelian randomization under the omnigenic architecture." Brief Bioinform 22(6).
185	Xu, S., et al. (2021). "MRCIP: a robust Mendelian randomization method accounting for correlated and idiosyncratic pleiotropy." Brief Bioinform 22(5).
186	Soubeyrand, S., et al. (2022). "Common Polymorphism That Protects From Cardiovascular Disease Increases Fibronectin Processing and Secretion." Circ Genom Precis Med 15(2): e003428.
187	Peng, H., et al. (2022). "Myocardial infarction and stroke risks in multiple sclerosis patients: A two-sample Mendelian randomization study." Mult Scler Relat Disord 58: 103501.
188	Georgakis, M. K., et al. (2022). "Genetic Architecture of Stroke of Undetermined Source: Overlap with Known Stroke Etiologies and Associations with Modifiable Risk Factors." Ann Neurol 91(5): 640-651.
189	Cullell, N., et al. (2022). "ICA1L Is Associated with Small Vessel Disease: A Proteome-Wide Association Study in Small Vessel Stroke and Intracerebral Haemorrhage." Int J Mol Sci 23(6).
190	Hemilä, H. and E. Chalker (2022). "Vitamin C and the risk of atrial fibrillation: Mendelian randomization study may be misleading." Clin Nutr.
191	Kwok, M. K. and C. M. Schooling (2021). "Mendelian randomization study on atrial fibrillation and cardiovascular disease subtypes." Sci Rep 11(1): 18682.
192	Lee, K. J., et al. (2022). "Exploring the causal inference of migraine on stroke: A Mendelian randomization study." Eur J Neurol 29(1): 335-338.
193	Hou, C., et al. (2022). "The association of serum magnesium and chronic kidney disease: a two-sample mendelian randomization study of European descent." Eur J Clin Nutr.
194	Liu, W., et al. (2021). "A Mendelian Randomization Study of Plasma Homocysteine Levels and Cerebrovascular and Neurodegenerative Diseases." Front Genet 12: 653032.

## Sheet: Table S3
	Table S3: List of dinstinct exposures per outcome category
	Amino acids and derivatives	Anthropometrics	Clinical measurements	Diabetes and related biomarkers	Dietary intake and micronutrient concentrations	DNA methylation	Inflammatory and thrombotic biomarkers	Lipids, lipoproteins and derivatives	Lifestyle, education and behaviour	Other diseases and traits	Other biomarkers/metabolites	Proteins and drug targets	Steroids and hormones
	Aspartate	Adult body size	Bone mineral density	A1c hemoglobin	Alpha-tocopherol	Blood leukocyte DNA methylation	Activated Protein C Resistance (APTT ratio)	10-heptadecenoate	Additional hour of Sleep duration	Age high blood pressure diagnosed	1-linoleoylglycerophosphoethanolamine*	Eukaryotic Translation Initiation Factor 2B Subunit Beta (EIF2B2)	17-hydroxyprogesterone (17-OHP)
	Asymmetric dimethylarginine (ADMA)	Arm fat percentage	Bone mineral density at femoral neck (FNBMD)	a-Klotho levels	Beta-carotene	DNAm of shear stress	Chemerin	Adrenic acid	Age at first live birth	Alcohol use disorder	1-methylxanthine	ABO blood group	Adiponectin
	Betaine	Birth weight	Bone mineral density at the lumbar spine (LSBMD)	Diabetes	Blood lead	Methylation at cg00894378	coagulation factor XI (F11)	ApoB, HDL-C	Age completed full time education	Anxiety	1-oleoylglycerophosphoethanolamine	Adrenoceptor beta 1 (ADRB1)	Adrenomedullin (ADM)
	Carnitine	Body fat mass	Cardiac troponin I (cTnI)	Fasting blood glucose	Ca supplementation	Methylation at cg03493300	Colony stimulating factor 1 (CSF1)	ApoB, LDL-C	Age first had sexual intercourse	Atrial Fibrillization (AF)	2-palmitoylglycerophosphocholine*	Alanine aminotransferase (ALT)	Anti-mullerian hormone (AMH)
	Choline	Body fat percentage	Diastolic blood pressure (DBP)	Fasting insulin	Calcium (Ca)	Methylation at cg09803321	C-reactive protein (CRP)	ApoB, M.HDL.C	Age when periods started (menarche)	Autism spectrum disorder	ADSGEGDFXAEGGGVR*	Albumin (Alb)	Bioavailable testosterone (BT)
	Creatinine (Cre)	Body fat-free mass	FEV1/FVC	Glucagon	Cereal type: Muesli	Methylation at cg18534077	Cutaneous T cell-attracting chemokine (CTACK)	ApoB, S.HDL.TG	Alcohol consumption	Basophil count (BASO)	Androsterone sulfate	Aldehyde dehydrogenase 2 (ALDH2)	Dehydroepiandrosterone Sulfate (DHEAS)
	Glutamate	Body mass index (BMI)	Forced expiratory volume (FEV1)	Glucose-dependent insulinotropic peptide (GIP)	Copper		C-X-C Motif Chemokine Ligand 12 (CXCL12)	ApoB, S.LDL-C	Alcohol intake	Biopsy-confirmed NAFLD	Bifidobacterium	Alkaline Phosphatase (ALP)	Endogenous testosterone
	Glycine	Body water mass	Forced vital capacity (FVC)	Hypoadiponectinemia	Ferritin		D-dimer	ApoB, S.VLDL.C	Any insomnia symptoms	Blood cell count	Bilirubin	AMP-activated protein kinase (AMPK)	Follicle stimulation hormone (FSH)
	Glysine	Childhood BMI	High light scatter reticulocyte count	Illnesses of mother: Diabetes	Folate		Eotaxin	ApoB, XS.VLDL.TG	Any or no alcohol intake (drinkers only)	Blood clot in the leg	Bilirubin direct (BilD)	Angiotensin-converting enzyme (ACE) activity	Free testosterone
	Homoarginine	Completed growth/adult height	Immature reticulocyte fraction	Insulin	Fructose		Factor II	ApoB, XXL.VLDL.TG	Any or no alcohol intake (non-drinkers)	Body lean mass (sarcopenia trait)	Bilirubin total (BilT)	Angiotensin-converting enzyme (ACE) inhibitor	Free thyroxine (FT4)
	Homocysteine	Early life body size	Mean arterial pressure	Insulin resistance	Gamma-tocopherol		Factor V	ApoE2	Caffeine intake	Cardiometabolic stroke	B-type natriuretic peptide (NT-proBNP)	Aspartate Transaminase (AST)	Gonadotropin-releasing hormone
	Kynurenine	Handgrip strength	Pulse pressure (PP)	Insulin-like growth factor 1 (IGF-1)	Iron		Factor VII	ApoE3	Caffeine intake (tea)	Childhood obesity	circulating protein concentrations - MCAM	ATP citrate synthase (ACLY)	Morning plasma cortisol
	L-arginine	Handgrip strength (sarcopenia trait)	Serum calcification propensity T50	Type 2 Diabetes (T2D)	Lycopene		Factor VIII	ApoE4	Cannabis use	Chronic kidney disease (CKD)	circulating protein concentrations - BCHE	AT-Rich Interaction Domain 4A (ARID4A)	Parathyroid Hormone (PTH)
	Symmetric dimethylarginine (SDMA)	Height	Systolic blood pressure (SBP)	β-cell dysfunction	Magnesium (Mg)		Factor X	Apolipoprotein A (ApoA-I)	Carbohydrate consumption	Chronic obstructive pulmonary disease (COPD)	circulating protein concentrations - MPO	BCAR1	Sex hormone binding globulin (SHBG)
	Trimethylamine N-oxide (TMAO)	Hip circumference			Mannose		Factor XI	Apolipoprotein A size	Chronotype	Chronically elevated serum alanine aminotransferase levels (cALT)	circulating protein concentrations - PON1	Bleomycin Hydrolase (BLMH)	Statin mimic
	Tryptophan	Impedance of arm			Milk intake		Factor XII	Apolipoprotein B (ApoB)	Cigarettes per day	Cognitive function	Corticostatin (CORT)	C4orf3	Testosterone
		Leg fat percentage			Myristoleic acid		Fibrinogen	Arachidonic acid	Coffee consumption	COVID-19 (cases)	Creatinine-based eGFR	Calcium responsive transcription factor (CARF)	Thyroid stimulating hormone (TSH)
		Metabolically favorable			Oleic acid		Fibrinogen alpha chain (FGA)	Cholesterol content in large HDLs	Computer use	COVID-19 (critically ill)	Cystatin C-based eGFR	Calcium/Calmodulin Dependent Protein Kinase ID (CAMK1D)
		Metabolically neutral			Omega-6		Fibrinogen beta chain (FGB)	Cholesterol content in medium-sized HDLs	Continuous sleep	COVID-19 (hospitalized)	Deoxycholate	C-C Motif Chemokine Receptor 5 (CCR5)
		Metabolically unfavorable			Palmitoleic acid		Fibrinogen gamma chain (FGG)	Cholesterol content in very large HDLs	Continuous sleep duration	Deep venous thrombosis	Estimated Glomerular Filtration Rate (eGFR)	CD40
		Muscular strength			Phylloquinone		FVII activity	delta-5 desaturase (D5D)	Daytime Dozing (Epworth scale)	Depression	Estrone 3-sulfate	CDC25A
		Sitting height			Potassium excretion		Growth-regulated alpha Recombinant Protein (GROa)	delta-6 desaturase (D6D)	Daytime sleepiness	Educational attainment	Fetuin-A	Cell Division Cycle 123 (CDC123)
		Standing height			Retinol		Interferon gamma (IFNg)	Dihomo-gamma-linolenic acid	Driving	Eosinophil count (EO)	Gamma-CEHC	Cholesteryl Ester Transfer Protein (CETP)
		Trunk fat percentage			Selenium		Interleukin-10a (IL-10a)	Docosahexaenoic acid	Education	Genetic Intelligence Score	Gamma-CEHC glucuronide	Circulating brain-derived neurotrophic factor (BDNF)
		Waist circumference			Sodium excretion		Interleukin-12p70a (IL-12p70a)	Docosapentaenoic acid	Education Qualifications: None of the above	Hashimoto's disease	Hexadecanedioate	CLOIAI
		Waist-hip ratio (WHR)			Sucrose		Interleukin-13 (IL-13)	Eicosapentaenoic acid	Ever smoked regularly	Heart failure (HF)	Inosine	CLUH
		WHR/BMI/WHR			Transferrin		Interleukin-16 (IL-16)	Gamma-linolenic acid	Fat consumption	Hematocrit	Metabolic signature of Medi-diet	Coiled-Coil Domain Containing 167 (CCDC167)
					Transferrin saturation		Interleukin-17 (IL-17)	HDL-c (Per 0.03 mmol/L (1 mg/dL) increase)	Fed-up feelings	Hemoglobin	N6-methyladenosine (m6A) SNPs	Coiled-coil domain-containing protein 181 (CCDC181)
					Treatment/medication code: metformin		Interleukin-18 (IL-18)	HDL-c (Per 0.05 mmol/L (2 mg/dL) increase)	Fluid intelligence score	Hyperglycemia	N-acetylornithine	Creatine Kinase, M-Type (CKM)
					Urinary Sodium		Interleukin-1b (IL-1b)	HDL-c (Per 0.10 mmol/L (4 mg/dL) increase)	Fraction of accelerations > 425 milligravities	Hyperthyroidism	Phosphate (Phos)	Cystatin C (CysC)
					Vitamin B12		Interleukin-1ra (IL-1ra)	HDL-c (Per 0.20 mmol/L (8 mg/dL) increase)	Frequency of tiredness / lethargy in last 2 weeks	Hyperuricaemia	Poly(ADP-Ribose) Polymerase Activity	DEAD-Box Helicase 59 (DDX59)
					Vitamin B6		Interleukin-2ra (IL-2ra)	HDL-c (Per 0.30 mmol/L (10 mg/dL) increase)	Frequent insomnia symptoms	Hypothyroidism	pro-hydroxy-pro	DHX36
					Vitamin C		Interleukin-4 (IL-4)	HDL-c (Per 0.50 mmol/L (20 mg/dL) increase)	Habitual coffee consumption	Imaging-based NAFLD	Scyllo-inositol	Diacylglycerol Lipase Beta (DAGLB)
					Vitamin D		Interleukin-5 (IL-5)	HDL-c (Per 1.00 mmol/L (40 mg/dL) increase)	Insomnia	Immature fraction of reticulocytes (IRF)	Succinylcarnitine	dp–ucMGP
					Vitamin E		Interleukin-6 (IL-6)	High-density lipoprotein (HDL-C)	Intelligence	Impedance of whole body	Taurodeoxycholate	EFCAB5
					Vitamin K		Interleukin-6R (IL-6R)	IDL.C	Length of mobile phone use	Ischemic stroke	Taurolithocholate 3-sulfate	E-selectin (SELE)
					VitD supplementation		Interleukin-9 (IL-9)	IDL.FC	Lifetime smoking	Juvenile idiopathic arthritis (JIA)	Tetradecanedioate	Fibroblast Growth Factor 23 (FGF23)
					Zinc		Leukocyte Type-I Interferon	IDL.L	Long sleep duration	Large-artery stroke	Urea	FMS-like tyrodine kinase 1 (FLTI)
							Macrophage Inflammatory Protein-1a (MIP1a)	L.LDL.C	Moderate to vigorous physical activity	Leukocyte telomere length	Uric Acid (UA)	Four And A Half LIM Domains 3 (FHL3)
							Macrophage Inflammatory Protein-1b (MIP1b)	L.LDL.CE	Mood swings	Lymphocyte count (LYMPH)	Urine Albumin-to-Creatinine Ratio (UACR)	Gamma-glutamyl transferase (GGT)
							Macrophage migration inhibitory factor (MIF)	L.LDL.FC	Overall acceleration average	Major Depressive disorder	X-11786--methylcysteine	genetic proxies for Beta blockers (BBs)
							MIG	L.LDL.L	Past tobacco smoking	Mean corpuscular hemoglobin (MCH)	X-12510--2-aminooctanoic acid	genetic proxies for calcium channel blocker
							Monocyte chemoattractant protein 1 ( MCP1)	L.LDL.P	Protein consumption	Mean platelet volume (MPV)	X-14205--alpha-glutamyltyrosine	GID4
							Monocyte chemoattractant protein 3 ( MCP3)	L.LDL.PL	Qualifications: A levels/AS levels or equivalent	Mental Health Problems	X-14208--phenylalanylserine	Glutathione peroxidase 1 (GPX1)
							MPO plasma concentrations	LDL.D	Sedentary behaviors	Migraine		Growth differentiation factor 15 (GDF-15)
							Plasminogen activator inhibitor-1 (PAI-1)	LDL-C, S.HDL.TG	Short sleep duration	Monocyte count (MONO)		HBP1
							Protein C	Linoleic acid	Sleep duration	Multiple sclerosis (MS)		HECT Domain E3 Ubiquitin Protein Ligase 4 (HECTD4)
							Prothrombin	Lipoprotein a (Lp(a))	Sleep duration (average number of hours slept in a 24h period)	Myocardial Infarction (MI)		Hepatic lipase activity
							RANTES	Low-density lipoprotein (LDL-C)	Slow walking pace	Neuroticism		Histone deacetylase 9 (HDAC9)
							Resistin	M.HDL.CE	Smoking	Neutrophil count (NEUT)		HOXC4
							Retinol binding protein 4 (RBP4)	M.HDL.L	Smoking behavior	Nonalcoholic fatty liver disease (NAFLD)		Indoleamine 2,3-dioxygenase 1 (IDO1)
							Rheumatoid factor (RF)	M.HDL.P	Smoking index	Non-cancer illness code, self-reported: pulmonary embolism +/- dvt		Islet cell autoantigen 1 like (ICA1L)
							T-cell immunoglobulin and mucin domain 1 (TIM-1)	M.HDL.PL	Smoking initiation	Obesity		KAT2A
							TNF-related apoptosis-inducing ligand (TRAIL)	M.LDL.CE	Smoking status	Parkinson's disease		Kynurenine aminotransferase (KAT3)
							Tumour necrosis factor (TNF)	M.LDL.L	Subjective wellbeing	Periodontitis		Lipoprotein-associated phospholipase A2 (Lp-PLA2)
							Tumour necrosis factor (TNFa)	M.LDL.P	Sugar consumption	Platelet Count (PLT)		Matrix Metalloproteinase (MMP)-12
							Tumour necrosis factor (TNFb)	Mean HDL diameter	Tea consumption	Platelet distribution width (PDW)		Matrix Metalloproteinase (MMP)-3
							von Willebrand factor (vWF)	Monoglyceride 18:2	Time spend outdoors in summer	Polycystic ovary syndrome		Matrix Metalloproteinase (MMP)-8
							von Willebrand factor-cleaving protease (ADAMTS -13) activity	Non-fasting TG	Time spent watching television	Pulse Pressure		MED9
							von Willebrand factor-cleaving protease (ADAMTS -13) antigen	Number of large HDL particles	Time spent watching television (TV)	Red cell distribution width (RDW)		Metalloproteinase inhibitor 3 (TIMP-3)
								Number of medium-sized HDL particles	Total alcohol units per week (Heavy >=21)	Resting heart rate		N4BP2L
								Number of small HDL particles	Total alcohol units per week (Light >0 to <7)	Reticulocyte count (RET)		Neurobeachin like 1 (NBEAL1)
								Number of very large HDL particles	Total alcohol units per week (Moderate >=7 to <21)	Schizophrenia		Neurokinin-3R (NK3R) antagonist
								Octadecanedioate	Total sleep duration (hours/day)	Sleep apnea		Nudix Hydrolase 5 (NUDT5)
								Palmitic acid	Types of physical activity in last 4 weeks: Other exercises (eg: swimming, cycling, keep fit, bowling)	Testicular Dysgenesis Syndrome (TDS)		Osteoprotegerin (OPG)
								Remnant-C	Types of physical activity in last 4 weeks: Walking for pleasure (not as a means of transport)	Visceral adiposity		Placental growth factor (PIGF)
								S.LDL.C	Vigorous physical activity	White blood cell (leukocyte) count		POC1B
								S.LDL.L				Proprotein Convertase Subtilisin/Kexin Type 9 (PCSK9)
								S.LDL.P				Protein tyrosin phosphatase (ETP)
								Stearic acid				Ras-Related Protein Rab-5C (RAB5C)
								TG levels in very large HDLs				Ribosomal protein S6 kinase like 1 (RPS6KLI)
								Total cholesterol (TC)				Scavenger Receptor Class A (SCARA)-5
								Triglycerides (TG)				Secretory phospholipase A2
								XL.HDL.TG				Serotonin
								XS.VLDL.L				Splicing Factor 3a Subunit 3 (SF3A3)
								XS.VLDL.PL				SREBF1
												Stem cell factor (SCF)
												Thrombomodulin (TM)
												Thyroid Hormone Receptor Interactor 4 (TRIP4)
												Thyroid peroxidase antibody (TPOAb)
												Tissue factor (TF)
												Total protein (Prot)
												TSPAN14
												Tumor necrosis factor ligand superfamily member 12 (TNFSF12)
												UHRF1 binding protein 1 (UHRF1BP1)
												Vascular endothelial growth factor (VEGF)
												Vitamin D binding protein
												Zinc Fingers And Homeoboxes 3 (ZHX3)
												Δ5-desaturase activity

## Sheet: Table S4
	Table S4: Categorization of exposures into broader categories
	Coronary heart disease			Stroke
	Exposure	No of associations	No of papers	Exposure	No of associations	No of papers
	Birth weight	41	4	Body mass index (BMI)	29	10
	Body mass index (BMI)	41	13	L.LDL.P	28	1
	Low-density lipoprotein (LDL-C)	41	26	Systolic blood pressure (SBP)	26	10
	Uric acid (UA)	32	8	Uric acid (UA)	24	6
	Vitamin D	30	5	Diastolic blood pressure (DBP)	22	8
	Homocysteine	28	3	C-reactive protein (CRP)	21	5
	High-density lipoprotein (HDL-C)	28	17	Low-density lipoprotein (LDL-C)	20	9
	Triglycerides (TG)	25	15	Vitamin C	18	5
	Protein C	24	1	High-density lipoprotein (HDL-C)	17	7
	C-reactive protein (CRP)	23	8	Triglycerides (TG)	17	7
	Fasting blood glucose	21	6	HbA1c	17	6
	Calcium (Ca)	21	4	Type 2 Diabetes (T2D)	16	7
	HbA1c	20	7	Height	16	1
	Blood leukocyte DNA methylation	20	1	Visceral Adiposity	15	3
	Lipoprotein a (Lp(a))	17	8	Smoking	14	1
	Urea	16	2	Educational attainment	12	5
	Systolic blood pressure (SBP)	16	6	Coffee consumption (cups/day)	12	1
	L.LDL.P	15	2	Cardiac Troponin I	12	2
	Alcohol consumption	14	5	Waist-hip ratio (WHR)	11	3
	Fetuin-A	14	3	Short sleep duration	11	2
	Type 2 Diabetes (T2D)	14	6	Glucose	11	2
	Vascular endothelial growth factor (VEGF)	13	1	Apolipoprotein A (ApoA-I)	11	4
	Thyroid stimulating hormone (TSH)	12	3	Vitamin D	9	5
	Leukocyte Type-I Interferon	12	1	Tumour necrosis factor (TNF)	9	1
	Free thyroxine (FT4)	12	3	Smoking Initiation	9	1
	Diastolic blood pressure (DBP)	12	3	Periodontitis	9	1
	Magnesium (Mg)	11	1	Parkinson's disease	9	2
	Apolipoprotein A (ApoA-I)	10	5	Mean arterial pressure	9	1
	Bone mineral density	10	1	Heart failure	9	1
	Cholesteryl Ester Transfer Protein (CETP)	10	2	gene expression	9	1
	Proprotein Convertase Subtilisin/Kexin Type 9 (PCSK9)	10	4	Fasting blood glucose	9	1
	Insulin resistance	9	2	Apolipoprotein B (ApoB)	9	3
	Short Telomere Length	9	1	Migraine	8	1
	IL-6	8	2	Maternal effect of birth weight	8	1
	Statin mimic	8	2	Linoleic acid	8	2
	Total cholesterol (TC)	8	5	IL-6 receptor	8	5
	Coffee consumption (cups/day)	7	2	Alcohol consumption	8	2
	Cystatin C (CysC)	7	3	Total sleep duration (hours/day)	7	1
	Depression	7	2	Matrix Metalloproteinase (MMP)-12	7	3
	dp–ucMGP	7	2	Leukocyte telomere length	7	4
	Alanine aminotransferase (ALT)	7	3	Long sleep (>9hours/day)	7	1
	Apolipoprotein B (ApoB)	6	4	Insulin resistance	7	2
	Arachidonic acid	6	2	Atrial fibrillation (AF)	7	2
	Growth differentiation factor 15 (GDF-15)	6	3	Body fat-free mass	6	2
	Habitual coffee consumption (number of cups coffee per day)	6	5	Body fat mass	6	2
	Height	6	2	Carbohydrate consumption	6	1
	HMGCR	6	1	Childhood obesity	6	1
	Hypoadiponectinemia	6	2	Cigarettes per day	6	1
	Hyperglycemia	6	2	Cystatin C (CysC)	6	3
	Hyperuricaemia	6	1	Coffee consumption (high vs infrequent/no)	6	2
	Insulin adjusted for BMI (insulin resistance)	6	1	Creatinine (Cre)	6	1
	Remnant-C	8	2	Daytime sleepiness	6	1
	Vitamin C	6	1	Ever smoked regularly	6	1
	Waist-hip ratio	6	2	Forced expiratory volume (FEV1)	6	1
	ALP	5	1	Free thyroxine (FT4)	6	3
	Docosahexaenoic acid	5	1	Forced vital capacity (FVC)	6	1
	Docosapentaenoic acid	5	1	Homocysteine	6	3
	Eicosapentaenoic acid	5	1	IL-1ra	6	2
	Gamma-glutamyl transferase (GGT)	5	2	Physical activity	6	1
	Height (unweighted GRS)	5	3	Protein consumption	6	1
	Intelligence	5	2	Resting heart rate	6	1
	LDLR	5	1	Selenium	6	1
	morning plasma cortisol	5	2	Sleep duration	6	2
	Alcohol use disorder	4	1	Sleep apnea	6	1
	Bilirubin total (BilT)	4	1	Smoking cessation	6	1
	Corticostatin (CORT)	4	1	Sugar consumption	6	1
	Educational attainment	4	1	Total cholesterol (TC)	6	2
	Insulin	4	1	Thyroid stimulating hormone (TSH)	6	2
	Fraction of accelerations > 425 milli-gravities	4	1	a-Klotho levels	5	1
	Leukocyte telomere length	4	1	Adiponectin	5	1
	Glucose	4	1	Cannabis use	5	1
	Glysine	4	1	Chemerin	5	1
	Handgrip strength	4	1	Chronic kidney disease (CKD)	5	1
	Hematocrit	4	1	COVID-19	5	1
	Lifetime smoking	3	2	Depression	5	1
	Major Depressive disorder	4	2	Estimated Glomerular Filtration Rate (eGFR)	5	1
	Moderate to vigorous physical activity	4	2	Fasting insulin	5	1
	Neuroticism	4	1	Fat consumption	5	1
	NPC1L1	4	1	Fibrinogen	5	1
	Overall acceleration average	4	1	Folate Concentration	5	1
	Phylloquinone	4	4	Fraction of accelerations > 425 milli-gravities	5	1
	Sedentary behaviors	4	1	genetic proxies for calcium channel blocker	5	1
	SHBG	4	1	genetic proxies for ß-blockers	5	1
	Smoking Initiation	4	1	Hyperthyroidism	5	2
	Tumour necrosis factor (TNF)	4	2	Hypothyroidism	5	2
	Thyroid peroxidase antibody (TPOAb)	4	1	Myocardial Infarction	5	1
	Vigorous physical activity	4	1	Moderate to vigorous physical activity	5	1
	VitB12	4	1	Multiple sclerosis	5	1
	Vitamin K	4	1	Overall acceleration averag	5	1
	Vitamin E	4	2	Pulse Pressure	5	2
	WHR adjusted for BMI	4	1	RBP4	5	1
	ABCG8	3	1	Resistin	5	1
	Adiponectin	3	1	Tea consumption	5	1
	Adiposity	3	1	TIMP-3	5	1
	Computer use	3	1	Urine Albumin-to-Creatinine Ratio (UACR)	5	1
	Copper	3	1	Vigorous physical activity	5	2
	GIP	3	1	VitB12	5	1
	Insomnia	3	2	VitB6	5	1
	IL-6R	3	2	Any insomnia symptoms	4	1
	Insulin-like growth factor 1 (IGF-1)	3	2	Arachidonic acid	4	1
	Hyperuricaemia	3	1	Arm fat percentage (left)	4	1
	Endogenous testosterone	3	2	Arm fat percentage (right)	4	1
	Creatinine (Cre)	3	1	Body fat percentage	4	1
	Waist circumference	3	2	Bilirubin total (BilT)	4	2
	Time spent watching television	3	1	Birth weight (fetal)	4	1
	Platelet count (PLT)	3	2	Body water mass	4	1
	Palmitoleic acid	3	2	Chronotype	4	1
	Oleic acid	3	2	Continuous sleep	4	1
	Milk intake	3	2	COVID-19 (cases vs population)	4	1
	Linoleic acid	3	2	COVID-19 (hospitalized vs not hospitalized)	4	1
	Kynurenine aminotransferase (KAT3)	3	1	COVID-19 (hospitalized vs population)	4	1
	Homoarginine	3	1	Direct bilirubin	4	1
	Hemoglobin	3	1	Ferritin	4	1
	Glucagon	3	1	Fetuin-A	4	1
	Glucose-dependent insulinotropic peptide (GIP)	3	1	FGA	4	1
	Driving	3	1	FGB	4	1
	DHEAS	3	1	FGG	4	1
	Parkinson's disease	3	1	Fibroblast Growth Factor 23	4	1
	Body fat mass	3	2	Frequent insomnia symptoms	4	1
	Body fat-free mass	3	2	Factor II	4	1
	Obesity	4	3	Factor V	4	1
	Zinc	2	1	Factor X	4	1
	Vitamin B12	2	2	Factor XI	4	1
	Tryptophan	2	1	Factor XII	4	1
	Trunk fat percentage	2	1	Insomnia	4	1
	Testosterone	2	1	Insulin	4	1
	Testicular Dysgenesis Syndrome (TDS)	2	1	Iron	4	1
	Subjective wellbeing	2	1	Leg fat percentage (left)	4	1
	Sodium excretion	2	1	Leg fat percentage (right)	4	1
	Smoking behavior	2	1	Long sleep duration	4	1
	Sleep duration	2	1	Major Depressive disorder	4	1
	Short sleep duration	2	1	Matrix Metalloproteinase (MMP)-8	4	1
	Symmetric dimethylarginine (SDMA)	2	1	NT-proBNP	4	1
	Rheumatoid factor (RF)	2	1	Serum T50	4	1
	Periodontitis	2	1	Platelet count (PLT)	4	1
	Phosphate (Phos)	2	1	Transferrin	4	1
	Potassium excretion	2	1	Transferrin saturation	4	1
	Total protein (Prot)	2	1	Trunk fat percentage	4	1
	Parathyroid Hormone	2	1	Various exposures	4	1
	Plasminogen activator inhibitor-1 (PAI-1)	2	2	Vitamin K	4	1
	Octadecanedioate	2	1	Carotene	3	1
	Myristoleic acid	2	1	Obesity	3	3
	Muscular strength	2	1	CD40	3	2
	Matrix Metalloproteinase (MMP)-12	2	2	HDAC9-eQTL	3	1
	Migraine	2	1	Insulin-like growth factor 1 (IGF-1)	3	2
	Mean arterial pressure	2	1	Kynurenine aminotransferase (KAT3)	3	1
	Leg fat percentage (left)	2	1	Lipoprotein a (Lp(a))	3	2
	Leg fat percentage (right)	2	1	Vitamin A	3	1
	L-arginine	2	1	ABO blood group	2	1
	Kynurenine	2	1	Albumin (Alb)	2	1
	Indoleamine 2,3-dioxygenase 1 (IDO1)	2	1	Alanine aminotransferase (ALT)	2	1
	Hip circumference	2	1	Alanine aminotransferase (ALT)	2	1
	gut microbiota-dependent metabolite betaine	2	1	Aspartate Transaminase (AST)	2	1
	gut microbiota-dependent metabolite carnitine	2	1	Bilirubin direct (BilD)	2	1
	gut microbiota-dependent metabolite choline	2	1	Birth weight	2	1
	gut microbiota-dependent metabolite TMAO	2	1	Calcium (Ca)	2	1
	Folate Concentration	2	1	Factor XI	2	1
	Gonadotropin-releasing hormone	2	1	Free testosterone	2	1
	Fibrinogen	2	1	Gamma-glutamyl transferase (GGT)	2	1
	Fasting insulin	2	1	Indoleamine 2,3-dioxygenase 1 (IDO1)	2	1
	Factor XI	2	1	Lifetime smoking	2	1
	Estimated glomerular filtration rate (eGFR)	2	1	Metabolic signature	2	1
	Education	2	1	Oleic acid	2	2
	Completed growth/adult height	2	1	Palmitoleic acid	2	2
	Body water mass	2	1	Phos	2	1
	Body fat percentage	2	1	Prot	2	1
	Bilirubin direct (BilD)	2	1	Rheumatoid factor (RF)	2	1
	Circulating brain-derived neurotrophic factor (BDNF)	2	1	E-selectin (SELE)	2	1
	Arm fat percentage (left)	2	1	Tissue factor (TF)	2	1
	Arm fat percentage (right)	2	1	T-cell immunoglobulin and mucin domain 1 (TIM-1)	2	1
	AMP-activated protein kinase (AMPK)	2	1	Thrombomodulin (TM)	2	1
	Anti-mullerian hormone (AMH)	2	1	Urea	2	1
	Albumin (Alb)	2	1	Urinary Sodium	2	1
	Asymmetric dimethylarginine (ADMA)	2	1	<U+0394>5-desaturase activity	1	1
	Additional hour of Sleep duration	2	1	10-heptadecenoate	1	1
	ADAMTS -13 activity	2	1	Angiotensin-converting enzyme (ACE) activity	1	1
	ADAMTS -13 antigen	2	1	Angiotensin-converting enzyme (ACE) inhibitor	1	1
	10-heptadecenoate	2	1	Activated Protein C Resistance (APTT ratio)	1	1
	Aspartate Transaminase (AST)	1	1	Adrenomedullin (ADM)	1	1
	<U+0394>5-desaturase activity	1	1	Any or no alcohol intake (drinkers only)	1	1
	17-hydroxyprogesterone (17-OHP)	1	1	Any or no alcohol intake (non-drinkers)	1	1
	Angiotensin-converting enzyme (ACE) inhibitor	1	1	Beta blocker (BBs)	1	1
	Adult body size	1	1	Calcium channel blocker (CCBs)	1	1
	Age at first live birth	1	1	Cognitive function	1	1
	Age completed full time education	1	1	Completed growth/adult height	1	1
	Age first had sexual intercourse	1	1	Depression	1	1
	Age high blood pressure diagnosed	1	1	Docosahexaenoic acid	1	1
	Age when periods started (menarche)	1	1	Docosapentaenoic acid	1	1
	Any or no alcohol intake (drinkers only)	1	1	Eicosapentaenoic acid	1	1
	Any or no alcohol intake (non-drinkers)	1	1	coagulation factor XI (F11)	1	1
	ApoA size	1	1	FVII activity	1	1
	ApoB, HDL-C	1	1	Growth differentiation factor 15 (GDF-15)	1	1
	ApoB, LDL-C	1	1	gut microbiota-dependent metabolite betaine	1	1
	ApoB, M.HDL.C	1	1	gut microbiota-dependent metabolite carnitine	1	1
	ApoB, S.HDL.TG	1	1	gut microbiota-dependent metabolite choline	1	1
	ApoB, S.LDL-C	1	1	gut microbiota-dependent metabolite TMAO	1	1
	ApoB, S.VLDL.C	1	1	IL-16	1	1
	ApoB, XS.VLDL.TG	1	1	IL-17	1	1
	ApoB, XXL.VLDL.TG	1	1	IL-18	1	1
	Apoe4	1	1	IL-2ra	1	1
	ARID4A	1	1	IL-6	1	1
	Aspartate	1	1	Matrix Metalloproteinase (MMP)-3	1	1
	Basophil count (BASO)	1	1	Myristoleic acid	1	1
	BDNF	1	1	Plasminogen activator inhibitor-1 (PAI-1)	1	1
	Beta-carotene	1	1	Palmitic acid	1	1
	BCAR1	1	1	Prothrombin	1	1
	Beta blocker (BBs)	1	1	Scavenger Receptor Class A (SCARA)-5	1	1
	Bilirubin	1	1	Sedentary behaviors	1	1
	Biopsy-confirmed NAFLD	1	1	Smoking behavior	1	1
	BLMH	1	1	Stearic acid	1	1
	Blood clot in the leg	1	1	TNFSF12	1	1
	Blood lead	1	1	tissue plasminogen activator (tPA)	1	1
	Body lean mass (sarcopenia trait)	1	1	Vitamin D binding protein	1	1
	Bone mineral density at femoral neck (FNBMD)	1	1	<U+0394>5-desaturase activity	1	1
	Bone mineral density at the lumbar spine (LSBMD)	1	1	10-heptadecenoate	1	1
	Calcium channel blocker (CCBs)	1	1	β-cell dysfunction	1	1
	Carnitine	1	1
	CCDC167	1	1
	CCDC181	1	1
	CDC123	1	1
	CCR5	1	1
	Cereal type: Muesli	1	1
	cg00894378- Methylation site	1	1
	cg03493300	1	1
	cg09803321	1	1
	cg18534077	1	1
	Childhood BMI	1	1
	Childhood obesity	1	1
	Cholesterol content in large HDLs	1	1
	Cholesterol content in medium-sized HDLs	1	1
	Cholesterol content in very large HDLs	1	1
	circulating protein concentrations - MCAM	1	1
	circulating protein concentrations - BCHE	1	1
	circulating protein concentrations - MPO	1	1
	circulating protein concentrations - PON1	1	1
	Cognitive function	1	1
	Chronic obstructive pulmonary disease (COPD)	1	1
	Colony stimulating factor 1 (CSF1)	1	1
	COVID-19	1	1
	COVID-19 (critically ill)	1	1
	COVID-19 (hospitalized)	1	1
	C-X-C Motif Chemokine Ligand 12 (CXCL12)	1	1
	C4orf3	1	1
	delta-5 desaturase (D5D)	1	1
	delta-6 desaturase (D6D)	1	1
	Daytime Dozing (Epworth scale)	1	1
	Deep venous thrombosis	1	1
	Diabetes	1	1
	Early life body size	1	1
	Education Qualifications: None of the above	1	1
	Eosinophil count (EO)	1	1
	Fed-up feelings	1	1
	Ferritin	1	1
	Forced expiratory volume (FEV1)	1	1
	Fluid intelligence score	1	1
	Frequency of tiredness / lethargy in last 2 weeks	1	1
	Forced vital capacity (FVC)	1	1
	FVII activity	1	1
	Free testosterone	1	1
	Gamma-CEHC	1	1
	Gamma-CEHC glucuronide	1	1
	Genetic Intelligence Score	1	1
	Glutamate	1	1
	Gut microbiota	1	1
	Hashimoto's disease	1	1
	Hematocrit (HCT)	1	1
	HDL-c (Per 0.03 mmol/L (1 mg/dL) increase)	1	1
	HDL-c (Per 0.05 mmol/L (2 mg/dL) increase)	1	1
	HDL-c (Per 0.10 mmol/L (4 mg/dL) increase)	1	1
	HDL-c (Per 0.20 mmol/L (8 mg/dL) increase)	1	1
	HDL-c (Per 0.30 mmol/L (10 mg/dL) increase)	1	1
	HDL-c (Per 0.50 mmol/L (20 mg/dL) increase)	1	1
	HDL-c (Per 1.00 mmol/L (40 mg/dL) increase)	1	1
	Hepatic lipase activity	1	1
	High light scatter reticulocyte count	1	1
	Hyperthyroidism	1	1
	Hypothyroidism	1	1
	IL-16	1	1
	IL-17	1	1
	IL-18	1	1
	IL-1ra	1	1
	IL-2ra	1	1
	Illnesses of mother: Diabetes	1	1
	Immature reticulocyte fraction	1	1
	Impedance of arm (left)	1	1
	Impedance of arm (right)	1	1
	Impedance of whole body	1	1
	Immature fraction of reticulocytes (IRF)	1	1
	Iron	1	1
	LDL-C, S.HDL.TG	1	1
	LDLR	1	1
	Left handgrip strength (sarcopenia trait)	1	1
	Length of mobile phone use	1	1
	Lymphocyte count (LYMPH)	1	1
	Mean corpuscular hemoglobin (MCH)	1	1
	Mean HDL diameter	1	1
	Metabolic signature	1	1
	Monocyte count (MONO)	1	1
	Monoglyceride 18:2	1	1
	Mood swings	1	1
	MPO plasma concentrations	1	1
	Mean platelet volume (MPV)	1	1
	nonalcoholic fatty liver disease (NAFLD)	1	1
	Neutrophil count (NEUT)	1	1
	Non-cancer illness code, self-reported: pulmonary embolism +/- dvt	1	1
	Number of large HDL particles	1	1
	Number of medium-sized HDL particles	1	1
	Number of small HDL particles	1	1
	Number of very large HDL particles	1	1
	Omega-6	1	1
	Osteoprotegerin (OPG)	1	1
	Palmitic acid	1	1
	Past tobacco smoking	1	1
	Platelet distribution width (PDW)	1	1
	Placental growth factor (PIGF)	1	1
	Poly(ADP-Ribose) Polymerase Activity	1	1
	Qualifications: A levels/AS levels or equivalent	1	1
	Red cell distribution width (RDW)	1	1
	Reticulocyte count (RET)	1	1
	Right handgrip strength (sarcopenia trait)	1	1
	Stem cell factor (SCF)	1	1
	Secretory phospholipase A2	1	1
	E-selectin (SELE)	1	1
	Serotonin	1	1
	Serum uric acid (SUA) - ABCG2 rs2231142	1	1
	Serum uric acid (SUA) - SLC2A9 rs7678287	1	1
	Sitting height	1	1
	Sleep duration - average number of hours slept in a 24h period	1	1
	Sleeplessness - Self-reported	1	1
	Smoking status: Never	1	1
	Standing height	1	1
	Stearic acid	1	1
	T2D adj. BMI	1	1
	Tissue factor (TF)	1	1
	TG levels in very large HDLs	1	1
	Time spend outdoors in summer	1	1
	Time spent watching television (TV)	1	1
	Total alcohol units per week (Heavy >=21)	1	1
	Total alcohol units per week (Light >0 to <7)	1	1
	Total alcohol units per week (Moderate >=7 to <21)	1	1
	Transferrin	1	1
	Transferrin saturation	1	1
	Treatment/medication code: gliclazide	1	1
	Treatment/medication code: metformin	1	1
	Types of physical activity in last 4 weeks: Other exercises (eg: swimming, cycling, keep fit, bowling)	1	1
	Types of physical activity in last 4 weeks: Walking for pleasure (not as a means of transport)	1	1
	Vitamin C	1	1
	Vitamin D binding protein	1	1
	White blood cell (leukocyte) count	1	1

## Sheet: Table S5
	Table S5: Description of instrument characteristics by exposure category
			Number of SNPs in instrument		Variance explained (%)		Power of the intsrument		Threshold for Linkage Disequilibrium between SNPs		Exposure sample size
	Exposure category	N of publications	N of associations	Median (25th-75th percentile)	N of associations	Median (25th-75th percentile)	N of associations	Median (25th-75th percentile)	N of associations	Median (25th-75th percentile)	N of associations	Median (25th-75th percentile)
	Amino acids and derivatives	15	74/75	5 (1 - 12)	11/75	0.06 (0.002 - 0.06)	11/75	80 (80 - 80)	45/75	0.001 (0.001 - 0.01)	68/75	24810 (5143 - 57644)
	Anthropometrics	47	263/279	82 (7 - 248)	40/279	0.034 (0.02 - 0.06)	2/279	99.5 (99 - 100)	147/279	0.01 (0.001 - 0.05)	251/279	321223 (65087 - 334925)
	Clinical measurements	24	141/150	260 (89 - 460)	51/150	0.048 (0.02 - 0.057)	13/150	80 (6 - 80)	116/150	0.05 (0.001 - 0.1)	150/150	317754 (116501 - 757601)
	Diabetes and related biomarkers	29	143/182	24 (10 - 43)	46/182	0.01 (0.003 - 0.08)	10/182	100 (80 - 100)	103/182	0.01 (0.001 - 0.05)	182/182	123665 (67914 - 159208)
	Dietary intake and micronutrient concentrations	48	225/233	4 (2 - 11)	86/233	0.01 (0.005 - 0.03)	36/233	80 (80 - 80)	115/233	0.01 (0.001 - 0.01)	211/233	48972 (7824 - 79366)
	Inflammatory and thrombotic biomarkers	35	233/259	4 (1 - 8)	31/259	0.02 (0.02 - 0.05)	25/259	80 (80 - 80)	141/259	0.01 (0.001 - 0.1)	194/259	30912 (13473 - 58110)
	Lifestyle, education and behavior	38	337/340	27 (8 - 81)	66/340	0.01 (0.006 - 0.13)	40/340	80 (80 - 80)	245/340	0.001 (0.001 - 0.1)	338/340	377246.5 (268922 - 462690)
	Lipids, lipoproteins and derivatives	60	393/420	19 (3 - 83)	131/420	0.02 (0.009 - 0.05)	52/420	80 (76 - 90)	267/420	0.01 (0.001 - 0.1)	393/420	24925 (20687 - 183465)
	DNA methylation	3	0/25		0/25		0/25		4/25	0.01 (0.01 - 0.01)	24/25	11461 (11461 - 11461)
	Other diseases and traits	63	225/233	35 (10 - 88)	53/233	0.04 (0.01 - 0.04)	27/233	80 (70 - 100)	134/233	0.01 (0.001 - 0.05)	223/233	339224 (113238 - 588190)
	Other metabolites/biomarkers	42	182/230	13 (1 - 91)	39/230	0.04 (0.002 - 0.04)	18/230	80 (80 - 95)	53/230	0.01 (0.001 - 0.1)	215/230	24063(7824 - 173480)
	Proteins and drug targets	37	212/212	4.5 (1 - 10)	21/212	0.03 (0.01 - 0.06)	16/212	80 (80 - 80)	143/212	0.05 (0.001 - 0.1)	197/212	31684 (13664 - 45596)
	Steroids and hormones	22	87/87	21 (4 - 52)	16/87	0.05 (0.048 - 0.094)	8/87	80 (80 - 89.65)	29/87	0.05 (0.01 - 0.05)	76/87	28535.5 (13369 - 72167)
	Total	391*	2515/2725	13 (4 - 72)	591/2725	0.021 (0.009 - 0.059)	258/2725	80 (80 - 80)	1542/2725	0.01 (0.001 - 0.1)	2522/2725	81807 (21559 - 335308)

## Sheet: Table S6
	Table S6: Evidence base including evaluation of robustness of associations
	Author	Year	PMID	Exposure	Broader category of exposures	Exposure sample size	Exposure population	Exposure population ancestry	Adjustments	Instrument p-value	Multiple correction	Multiple test	Corrected Instrument p-value	LD	Biological relevance	No IVs	R squared	F statistic	Power	OR power	CVD	CVD group	Cases	Controls	Outcome population	Outcome population ancestry	MR design	Units of estimate	Main analysis MA	MA metric	MA effect size	MA LCI	MA UCI	MA p value	MR Egger int p-val	MR Egger metric	MR Egger effect size	MR Egger LCI	MR Egger UCI	MR Egger p val	WM metric	WM effect size	WM LCI	WM UCI	WM p value	MR PRESSO SNPs excluded	MR PRESSO metric	MR PRESSO effect size	MR PRESSO LCI
	Karjalainen MK	2020	32113648	ApoA-I	Lipids, lipoproteins and derivatives	37093	FINRISK97, FINRISK07, NFBC66, NFBC86, YFS (Chasman et al)	European	age, sex	5e-08	YES	Bonferroni	7e-06		rs12225230	1	0.003	109			Coronary artery disease	CHD	122733	209762	CARDIoGRAMplusC4D and UK Biobank	European	Two-sample	1 SD	Wald ratio	OR	1.13	0.98	1.3	0.089986
	Karjalainen MK	2020	32113648	ApoA-I	Lipids, lipoproteins and derivatives	37093	FINRISK97, FINRISK07, NFBC66, NFBC86, YFS (Chasman et al)	European	age, sex	5e-08	YES	Bonferroni	7e-06		rs2740486	1	0.003				Coronary artery disease	CHD	122733	209762	CARDIoGRAMplusC4D and UK Biobank	European	Two-sample	1 SD	Wald ratio	OR	1.08	0.92	1.27	0.349406
	Karjalainen MK	2020	32113648	ApoA-I	Lipids, lipoproteins and derivatives	37093	FINRISK97, FINRISK07, NFBC66, NFBC86, YFS (Chasman et al)	European	age, sex	5e-08	YES	Bonferroni	7e-06		rs12225230; rs2740486	2	0.005				Coronary artery disease	CHD	122733	209762	CARDIoGRAMplusC4D and UK Biobank	European	Two-sample	1 SD	IVW - fixed	OR	1.11	1	1.23	0.0481418
	Karjalainen MK	2020	32113648	ApoA-I	Lipids, lipoproteins and derivatives	37093	Five Finnish cohorts (D.I. Chasman et al, 2009)	European		5e-08	NO				rs12225230	1			90	0.8	Myocardial infarction	MI			CARDIoGRAMplusC4D	European	Two-sample	1 SD	Wald ratio	OR	1.19	0.93	1.53	0.170784
	Karjalainen MK	2020	32113648	ApoA-I	Lipids, lipoproteins and derivatives	37093	Five Finnish cohorts (D.I. Chasman et al, 2009)	European		5e-08	NO				rs12225230	1			90	0.8	Stroke	Stroke	67162	454450	MEGASTROKE	European	Two-sample	1 SD	Wald ratio	OR	0.87	0.7	1.07	0.198275
	Li C	2020	32109421	Leukocyte telomere length	Other metabolites/biomarkers	78592	EPIC-InterAct, EPIC-CVD, ENGAGE Consortium	European	age, sex, the first five genetic principal components, and genotyping array within the UK Biobank	0.05	YES	FDR	0.00041			52			100	0.9	Coronary artery disease	CHD	31486	350000	UK Biobank	European	Two-sample	1 SD	IVW	OR	1.11331			0.0103146	0.950672	OR	1.11962			0.265045
	Li C	2020	32109421	Leukocyte telomere length	Other metabolites/biomarkers	78592	EPIC-InterAct, EPIC-CVD, ENGAGE Consortium	European	age, sex, the first five genetic principal components, and genotyping array within the UK Biobank	0.05	YES	FDR	0.00041			52			100	0.9	Stroke	Stroke	11650	350000	UK Biobank	European	Two-sample	1 SD	IVW	OR	1.01862			0.763271	0.743213	OR	0.975192			0.8641
	Jujic a	2020	31974732	GIP	Diabetes and related biomarkers	8249	Malmo Diet and Cancer– Cardiovascular Cohort (MDC-CC); The Prevalence, Prediction and Prevention of Diabetes– Botnia (PPP-Botnia)	European	age, sex	4e-15	NO				rs1800437	1					Coronary artery disease	CHD	60801	123504	CARDIoGRAMplusC4D	European	Two-sample	1 SD	Wald ratio	OR	1.66529			0.002
	Jujic a	2020	31974732	GIP	Diabetes and related biomarkers	8249	Malmo Diet and Cancer– Cardiovascular Cohort (MDC-CC); The Prevalence, Prediction and Prevention of Diabetes– Botnia (PPP-Botnia)	European	age, sex	4e-15	NO				rs1800437	1					Coronary artery disease	CHD	34541	61984	UK Biobank	European	Two-sample	1 SD	Wald ratio	OR	1.52196			0.001
	Jujic a	2020	31974732	GIP	Diabetes and related biomarkers	8249	Malmo Diet and Cancer– Cardiovascular Cohort (MDC-CC); The Prevalence, Prediction and Prevention of Diabetes– Botnia (PPP-Botnia)	European	age, sex	4e-15	NO				rs1800437	1					Coronary artery disease	CHD	43676	128199	CARDIoGRAMplusC4D	European	Two-sample	1 SD	Wald ratio	OR	1.58407			0.013
	Qian Y.	2020	32034791	Coffee consumption (high vs infrequent/no)	Lifestyle, education and behavior	121824	Meta-analysis of GWASs, including 28 population-based studies (Cornelis MC et al., 2015)	European		5e-08	NO					3					Stroke	Stroke	40585	406111	International Stroke Genetics Consortium	European	Two-sample	1 SD	IVW	OR	1	0.94	1.07	0.918		OR	0.98	0.79	1.21	0.82	OR	1	0.93	1.08	0.959
	Qian Y.	2020	32034791	Coffee consumption (high vs infrequent/no)	Lifestyle, education and behavior	121824	Meta-analysis of GWASs, including 28 population-based studies (Cornelis MC et al., 2015)	European		5e-08	NO					3					Intracerebral hemorrhage	Stroke	6368	406111	International Stroke Genetics Consortium	European	Two-sample	1 SD	IVW	OR	1.06	0.73	1.55	0.751		OR	0.57	0.11	3.06	0.445	OR	1.05	0.68	1.62	0.83
	Qian Y.	2020	32034791	Coffee consumption (high vs infrequent/no)	Lifestyle, education and behavior	121824	Meta-analysis of GWASs, including 28 population-based studies (Cornelis MC et al., 2015)	European		5e-08	NO					3					Ischemic Stroke	Stroke	34217	406111	International Stroke Genetics Consortium	European	Two-sample	1 SD	IVW	OR	0.97	0.9	1.04	0.344		OR	0.96	0.76	1.21	0.956	OR	0.97	0.89	1.05	0.397
	Qian Y.	2020	32034791	Coffee consumption (high vs infrequent/no)	Lifestyle, education and behavior	121824	Meta-analysis of GWASs, including 28 population-based studies (Cornelis MC et al., 2015)	European		5e-08	NO					3					Large vessel ischemic stroke	Stroke	4373	406111	International Stroke Genetics Consortium	European	Two-sample	1 SD	IVW	OR	1.05	0.88	1.26	0.567		OR	1.74	0.99	3.06	0.065	OR	1.1	0.9	1.34	0.336
	Qian Y.	2020	32034791	Coffee consumption (high vs infrequent/no)	Lifestyle, education and behavior	121824	Meta-analysis of GWASs, including 28 population-based studies (Cornelis MC et al., 2015)	European		5e-08	NO					3					Cardioembolic ischemic stroke	Stroke	7193	406111	International Stroke Genetics Consortium	European	Two-sample	1 SD	IVW	OR	1.01	0.86	1.18	0.935		OR	0.81	0.45	1.46	0.453	OR	1	0.86	1.17	0.983
	Qian Y.	2020	32034791	Coffee consumption (high vs infrequent/no)	Lifestyle, education and behavior	121824	Meta-analysis of GWASs, including 28 population-based studies (Cornelis MC et al., 2015)	European		5e-08	NO					3					Small vessel ischemic stroke	Stroke	5386	406111	International Stroke Genetics Consortium	European	Two-sample	1 SD	IVW	OR	0.85	0.72	1	0.056		OR	0.84	0.5	1.41	0.956	OR	0.85	0.71	1.02	0.09
	Qian Y	2020	32034791	Coffee consumption (cups/day)	Lifestyle, education and behavior	121824	Meta-analysis of GWASs, including 28 population-based studies (Cornelis MC et al., 2015)	European		5e-08	NO					8					Stroke	Stroke	40585	406111	International Stroke Genetics Consortium	European	Two-sample	1 SD	IVW	OR	0.99	0.9	1.1	0.881		OR	1.1	0.89	1.36	0.285	OR	1.01	0.9	1.13	0.856		OR	0.99	0.91
	Qian Y	2020	32034791	Coffee consumption (cups/day)	Lifestyle, education and behavior	121824	Meta-analysis of GWASs, including 28 population-based studies (Cornelis MC et al., 2015)	European		5e-08	NO					8					Intracerebral hemorrhage	Stroke	6368	406111	International Stroke Genetics Consortium	European	Two-sample	1 SD	IVW	OR	1.59	0.92	2.75	0.1		OR	1.6	0.5	5.16	0.99	OR	1.65	0.88	3.12	0.121		OR	1.59	1.02
	Qian Y	2020	32034791	Coffee consumption (cups/day)	Lifestyle, education and behavior	121824	Meta-analysis of GWASs, including 28 population-based studies (Cornelis MC et al., 2015)	European		5e-08	NO					8					Ischemic Stroke	Stroke	34217	406111	International Stroke Genetics Consortium	European	Two-sample	1 SD	IVW	OR	0.94	0.84	1.04	0.235		OR	1.09	0.86	1.37	0.154	OR	0.96	0.85	1.09	0.566		OR	0.94	0.84
	Qian Y	2020	32034791	Coffee consumption (cups/day)	Lifestyle, education and behavior	121824	Meta-analysis of GWASs, including 28 population-based studies (Cornelis MC et al., 2015)	European		5e-08	NO					8					Large vessel ischemic stroke	Stroke	4373	406111	International Stroke Genetics Consortium	European	Two-sample	1 SD	IVW	OR	1.06	0.81	1.39	0.669		OR	1.64	0.81	3.31	0.17	OR	1.24	0.89	1.72	0.206		OR	1.06	0.75
	Qian Y	2020	32034791	Coffee consumption (cups/day)	Lifestyle, education and behavior	121824	Meta-analysis of GWASs, including 28 population-based studies (Cornelis MC et al., 2015)	European		5e-08	NO					8					Cardioembolic ischemic stroke	Stroke	7193	406111	International Stroke Genetics Consortium	European	Two-sample	1 SD	IVW	OR	1.05	0.85	1.29	0.65		OR	1	0.64	1.55	0.793	OR	1.11	0.85	1.45	0.444		OR	1.05	0.88
	Qian Y	2020	32034791	Coffee consumption (cups/day)	Lifestyle, education and behavior	121824	Meta-analysis of GWASs, including 28 population-based studies (Cornelis MC et al., 2015)	European		5e-08	NO					8					Small vessel ischemic stroke	Stroke	5386	406111	International Stroke Genetics Consortium	European	Two-sample	1 SD	IVW	OR	0.83	0.65	1.07	0.149		OR	0.75	0.44	1.26	0.64	OR	0.81	0.61	1.08	0.156		OR	0.83	0.72
	Zuber V.	2020	33130851	ApoB	Lipids, lipoproteins and derivatives	24925	Meta-analysis of GWASs (14 cohorts from Europe, Kettunen et al.)	European	age, sex, time from last meal (if non-fasting) and 10 genomic principal components	5e-08	YES	FDR	0.005	0.05		138					Coronary artery disease	CHD	113937	339658	CARDIoGRAMplusC4D and UK Biobank	European	Two-sample	1 SD	Bayesian model averaging - MVMR	OR	1.47994			0.0001
	Zuber V.	2020	33130851	ApoB, S.HDL.TG	Lipids, lipoproteins and derivatives	24925	Meta-analysis of GWASs (14 cohorts from Europe, Kettunen et al.)	European	age, sex, time from last meal (if non-fasting) and 10 genomic principal components	5e-08	YES	FDR	0.005	0.05		138					Coronary artery disease	CHD	113937	339658	CARDIoGRAMplusC4D and UK Biobank	European	Two-sample	1 SD	Bayesian model averaging - MVMR	OR	1.03355			0.0165
	Zuber V.	2020	33130851	LDL-C, S.HDL.TG	Lipids, lipoproteins and derivatives	24925	Meta-analysis of GWASs (14 cohorts from Europe, Kettunen et al.)	European	age, sex, time from last meal (if non-fasting) and 10 genomic principal components	5e-08	YES	FDR	0.005	0.05		138					Coronary artery disease	CHD	113937	339658	CARDIoGRAMplusC4D and UK Biobank	European	Two-sample	1 SD	Bayesian model averaging - MVMR	OR	1.01511			0.0882
	Zuber V.	2020	33130851	ApoB, M.HDL.C	Lipids, lipoproteins and derivatives	24925	Meta-analysis of GWASs (14 cohorts from Europe, Kettunen et al.)	European	age, sex, time from last meal (if non-fasting) and 10 genomic principal components	5e-08	YES	FDR	0.005	0.05		138					Coronary artery disease	CHD	113937	339658	CARDIoGRAMplusC4D and UK Biobank	European	Two-sample	1 SD	Bayesian model averaging - MVMR	OR	1.01005			0.4823
	Zuber V.	2020	33130851	ApoB, S.LDL-C	Lipids, lipoproteins and derivatives	24925	Meta-analysis of GWASs (14 cohorts from Europe, Kettunen et al.)	European	age, sex, time from last meal (if non-fasting) and 10 genomic principal components	5e-08	YES	FDR	0.005	0.05		138					Coronary artery disease	CHD	113937	339658	CARDIoGRAMplusC4D and UK Biobank	European	Two-sample	1 SD	Bayesian model averaging - MVMR	OR	1.01106			0.2295
	Zuber V.	2020	33130851	ApoB, XXL.VLDL.TG	Lipids, lipoproteins and derivatives	24925	Meta-analysis of GWASs (14 cohorts from Europe, Kettunen et al.)	European	age, sex, time from last meal (if non-fasting) and 10 genomic principal components	5e-08	YES	FDR	0.005	0.05		138					Coronary artery disease	CHD	113937	339658	CARDIoGRAMplusC4D and UK Biobank	European	Two-sample	1 SD	Bayesian model averaging - MVMR	OR	1.00803			0.2401
	Zuber V.	2020	33130851	ApoB, XS.VLDL.TG	Lipids, lipoproteins and derivatives	24925	Meta-analysis of GWASs (14 cohorts from Europe, Kettunen et al.)	European	age, sex, time from last meal (if non-fasting) and 10 genomic principal components	5e-08	YES	FDR	0.005	0.05		138					Coronary artery disease	CHD	113937	339658	CARDIoGRAMplusC4D and UK Biobank	European	Two-sample	1 SD	Bayesian model averaging - MVMR	OR	1.001			0.3745
	Zuber V.	2020	33130851	ApoB, S.VLDL.C	Lipids, lipoproteins and derivatives	24925	Meta-analysis of GWASs (14 cohorts from Europe, Kettunen et al.)	European	age, sex, time from last meal (if non-fasting) and 10 genomic principal components	5e-08	YES	FDR	0.005	0.05		138					Coronary artery disease	CHD	113937	339658	CARDIoGRAMplusC4D and UK Biobank	European	Two-sample	1 SD	Bayesian model averaging - MVMR	OR	0.995012			0.2885
	Zuber V.	2020	33130851	ApoB, LDL-C	Lipids, lipoproteins and derivatives	24925	Meta-analysis of GWASs (14 cohorts from Europe, Kettunen et al.)	European	age, sex, time from last meal (if non-fasting) and 10 genomic principal components	5e-08	YES	FDR	0.005	0.05		138					Coronary artery disease	CHD	113937	339658	CARDIoGRAMplusC4D and UK Biobank	European	Two-sample	1 SD	Bayesian model averaging - MVMR	OR	0.994018			0.2266
	Zuber V.	2020	33130851	ApoB, HDL-C	Lipids, lipoproteins and derivatives	24925	Meta-analysis of GWASs (14 cohorts from Europe, Kettunen et al.)	European	age, sex, time from last meal (if non-fasting) and 10 genomic principal components	5e-08	YES	FDR	0.005	0.05		138					Coronary artery disease	CHD	113937	339658	CARDIoGRAMplusC4D and UK Biobank	European	Two-sample	1 SD	Bayesian model averaging - MVMR	OR	1.00602			0.7583
	Zanetti D.	2020	33125266	HbA1c	Diabetes and related biomarkers	451933	UK Biobank	European	Yes		YES	Bonferroni	0.00013			260					Coronary artery disease	CHD	60801	123504	CARDIoGRAMplusC40D	European	Two-sample	1 SD	IVW	OR	1.215	1.154	1.276	1.29e-09
	Zanetti D.	2020	33125266	Glucose	Diabetes and related biomarkers	451933	UK Biobank	European	Yes		YES	Bonferroni	0.00013			89					Coronary artery disease	CHD	60801	123504	CARDIoGRAMplusC40D	European	Two-sample	1 SD	IVW	OR	1.23	1.143	1.317	1.09e-05
	Zanetti D.	2020	33125266	IGF-1	Diabetes and related biomarkers	451933	UK Biobank	European	Yes		YES	Bonferroni	0.00013			284					Coronary artery disease	CHD	60801	123504	CARDIoGRAMplusC40D	European	Two-sample	1 SD	IVW	OR	1.028	0.966	1.091	0.38
	Zanetti D.	2020	33125266	CRP	Inflammatory and thrombotic biomarkers	451933	UK Biobank	European	Yes		YES	Bonferroni	0.00013			163					Coronary artery disease	CHD	60801	123504	CARDIoGRAMplusC40D	European	Two-sample	1 SD	IVW	OR	1.057	0.973	1.14	0.195
	Zanetti D.	2020	33125266	RF	Inflammatory and thrombotic biomarkers	451933	UK Biobank	European	Yes		YES	Bonferroni	0.00013			26					Coronary artery disease	CHD	60801	123504	CARDIoGRAMplusC40D	European	Two-sample	1 SD	IVW	OR	1.003	0.949	1.056	0.919
	Zanetti D.	2020	33125266	Ca	Dietary intake and micronutrient concentrations	451933	UK Biobank	European	Yes		YES	Bonferroni	0.00013			158					Coronary artery disease	CHD	60801	123504	CARDIoGRAMplusC40D	European	Two-sample	1 SD	IVW	OR	1.018	0.94	1.096	0.657
	Zanetti D.	2020	33125266	Cre	Amino acids and derivatives	451933	UK Biobank	European	Yes		YES	Bonferroni	0.00013			245					Coronary artery disease	CHD	60801	123504	CARDIoGRAMplusC40D	European	Two-sample	1 SD	IVW	OR	0.92	0.837	1.003	0.049
	Zanetti D.	2020	33125266	CysC	Proteins and drug targets	451933	UK Biobank	European	Yes		YES	Bonferroni	0.00013			252					Coronary artery disease	CHD	60801	123504	CARDIoGRAMplusC40D	European	Two-sample	1 SD	IVW	OR	1.073	0.998	1.149	0.0667
	Zanetti D.	2020	33125266	Phos	Other metabolites/biomarkers	451933	UK Biobank	European	Yes		YES	Bonferroni	0.00013			121					Coronary artery disease	CHD	60801	123504	CARDIoGRAMplusC40D	European	Two-sample	1 SD	IVW	OR	0.913	0.834	0.992	0.0251
	Zanetti D.	2020	33125266	UA	Other metabolites/biomarkers	451933	UK Biobank	European	Yes		YES	Bonferroni	0.00013			202					Coronary artery disease	CHD	60801	123504	CARDIoGRAMplusC40D	European	Two-sample	1 SD	IVW	OR	1.156	1.077	1.234	0.000397
	Zanetti D.	2020	33125266	Urea	Other metabolites/biomarkers	451933	UK Biobank	European	Yes		YES	Bonferroni	0.00013			139					Coronary artery disease	CHD	60801	123504	CARDIoGRAMplusC40D	European	Two-sample	1 SD	IVW	OR	1.023	0.931	1.116	0.628
	Zanetti D.	2020	33125266	VitD	Dietary intake and micronutrient concentrations	451933	UK Biobank	European	Yes		YES	Bonferroni	0.00013			46					Coronary artery disease	CHD	60801	123504	CARDIoGRAMplusC40D	European	Two-sample	1 SD	IVW	OR	0.918	0.796	1.04	0.174
	Zanetti D.	2020	33125266	ApoA-I	Lipids, lipoproteins and derivatives	451933	UK Biobank	European	Yes		YES	Bonferroni	0.00013			182					Coronary artery disease	CHD	60801	123504	CARDIoGRAMplusC40D	European	Two-sample	1 SD	IVW	OR	0.857	0.785	0.929	3.8e-05
	Zanetti D.	2020	33125266	ApoB	Lipids, lipoproteins and derivatives	451933	UK Biobank	European	Yes		YES	Bonferroni	0.00013			129					Coronary artery disease	CHD	60801	123504	CARDIoGRAMplusC40D	European	Two-sample	1 SD	IVW	OR	1.666	1.588	1.744	5.77e-25
	Zanetti D.	2020	33125266	HDL-C	Lipids, lipoproteins and derivatives	451933	UK Biobank	European	Yes		YES	Bonferroni	0.00013			206					Coronary artery disease	CHD	60801	123504	CARDIoGRAMplusC40D	European	Two-sample	1 SD	IVW	OR	0.782	0.712	0.852	7.2e-11
	Zanetti D.	2020	33125266	Lp(a)	Lipids, lipoproteins and derivatives	451933	UK Biobank	European	Yes		YES	Bonferroni	0.00013			17					Coronary artery disease	CHD	60801	123504	CARDIoGRAMplusC40D	European	Two-sample	1 SD	IVW	OR	1.189	1.124	1.253	8.2e-05
	Zanetti D.	2020	33125266	LDL-C	Lipids, lipoproteins and derivatives	451933	UK Biobank	European	Yes		YES	Bonferroni	0.00013			121					Coronary artery disease	CHD	60801	123504	CARDIoGRAMplusC40D	European	Two-sample	1 SD	IVW	OR	1.668	1.577	1.76	8.62e-20
	Zanetti D.	2020	33125266	TC	Lipids, lipoproteins and derivatives	451933	UK Biobank	European	Yes		YES	Bonferroni	0.00013			134					Coronary artery disease	CHD	60801	123504	CARDIoGRAMplusC40D	European	Two-sample	1 SD	IVW	OR	1.539	1.458	1.62	5.51e-19
	Zanetti D.	2020	33125266	TG	Lipids, lipoproteins and derivatives	451933	UK Biobank	European	Yes		YES	Bonferroni	0.00013			183					Coronary artery disease	CHD	60801	123504	CARDIoGRAMplusC40D	European	Two-sample	1 SD	IVW	OR	1.309	1.237	1.381	7.14e-12
	Zanetti D.	2020	33125266	ALT	Proteins and drug targets	451933	UK Biobank	European	Yes		YES	Bonferroni	0.00013			152					Coronary artery disease	CHD	60801	123504	CARDIoGRAMplusC40D	European	Two-sample	1 SD	IVW	OR	1.321	1.223	1.419	1.18e-07
	Zanetti D.	2020	33125266	Alb	Proteins and drug targets	451933	UK Biobank	European	Yes		YES	Bonferroni	0.00013			158					Coronary artery disease	CHD	60801	123504	CARDIoGRAMplusC40D	European	Two-sample	1 SD	IVW	OR	0.985	0.892	1.0978	0.754
	Zanetti D.	2020	33125266	ALP	Proteins and drug targets	451933	UK Biobank	European	Yes		YES	Bonferroni	0.00013			247					Coronary artery disease	CHD	60801	123504	CARDIoGRAMplusC40D	European	Two-sample	1 SD	IVW	OR	1.01	0.949	1.071	0.754
	Zanetti D.	2020	33125266	AST	Proteins and drug targets	451933	UK Biobank	European	Yes		YES	Bonferroni	0.00013			190					Coronary artery disease	CHD	60801	123504	CARDIoGRAMplusC40D	European	Two-sample	1 SD	IVW	OR	1.125	1.03	1.221	0.0165
	Zanetti D.	2020	33125266	BilD	Other metabolites/biomarkers	451933	UK Biobank	European	Yes		YES	Bonferroni	0.00013			46					Coronary artery disease	CHD	60801	123504	CARDIoGRAMplusC40D	European	Two-sample	1 SD	IVW	OR	0.898	0.807	0.988	0.0236
	Zanetti D.	2020	33125266	BilT	Other metabolites/biomarkers	451933	UK Biobank	European	Yes		YES	Bonferroni	0.00013			91					Coronary artery disease	CHD	60801	123504	CARDIoGRAMplusC40D	European	Two-sample	1 SD	IVW	OR	0.876	0.789	0.963	0.00378
	Zanetti D.	2020	33125266	GGT	Proteins and drug targets	451933	UK Biobank	European	Yes		YES	Bonferroni	0.00013			236					Coronary artery disease	CHD	60801	123504	CARDIoGRAMplusC40D	European	Two-sample	1 SD	IVW	OR	1.107	1.041	1.174	0.00306
	Zanetti D.	2020	33125266	Prot	Proteins and drug targets	451933	UK Biobank	European	Yes		YES	Bonferroni	0.00013			202					Coronary artery disease	CHD	60801	123504	CARDIoGRAMplusC40D	European	Two-sample	1 SD	IVW	OR	0.974	0.895	1.054	0.518
	Zanetti D.	2020	33125266	HbA1c	Diabetes and related biomarkers	451933	UK Biobank	European	Yes		YES	Bonferroni	0.00013			260					Ischemic Stroke	Stroke	60341	146392	Meta-analysis of 29 studies by Malik et al., 2018	European	Two-sample	1 SD	IVW	OR	1.132	1.072	1.193	8.01e-05
	Zanetti D.	2020	33125266	Glucose	Diabetes and related biomarkers	451933	UK Biobank	European	Yes		YES	Bonferroni	0.00013			93					Ischemic Stroke	Stroke	60341	146392	Meta-analysis of 29 studies by Malik et al., 2018	European	Two-sample	1 SD	IVW	OR	1.151	1.065	1.237	0.00184
	Zanetti D.	2020	33125266	IGF-1	Diabetes and related biomarkers	451933	UK Biobank	European	Yes		YES	Bonferroni	0.00013			287					Ischemic Stroke	Stroke	60341	146392	Meta-analysis of 29 studies by Malik et al., 2018	European	Two-sample	1 SD	IVW	OR	1.005	0.947	1.063	0.863
	Zanetti D.	2020	33125266	CRP	Inflammatory and thrombotic biomarkers	451933	UK Biobank	European	Yes		YES	Bonferroni	0.00013			171					Ischemic Stroke	Stroke	60341	146392	Meta-analysis of 29 studies by Malik et al., 2018	European	Two-sample	1 SD	IVW	OR	1.076	1.008	1.144	0.0352
	Zanetti D.	2020	33125266	RF	Inflammatory and thrombotic biomarkers	451933	UK Biobank	European	Yes		YES	Bonferroni	0.00013			24					Ischemic Stroke	Stroke	60341	146392	Meta-analysis of 29 studies by Malik et al., 2018	European	Two-sample	1 SD	IVW	OR	1.031	0.972	1.091	0.311
	Zanetti D.	2020	33125266	Ca	Dietary intake and micronutrient concentrations	451933	UK Biobank	European	Yes		YES	Bonferroni	0.00013			157					Ischemic Stroke	Stroke	60341	146392	Meta-analysis of 29 studies by Malik et al., 2018	European	Two-sample	1 SD	IVW	OR	1.081	1.002	1.16	0.0556
	Zanetti D.	2020	33125266	Cre	Amino acids and derivatives	451933	UK Biobank	European	Yes		YES	Bonferroni	0.00013			269					Ischemic Stroke	Stroke	60341	146392	Meta-analysis of 29 studies by Malik et al., 2018	European	Two-sample	1 SD	IVW	OR	1.064	0.989	1.139	0.107
	Zanetti D.	2020	33125266	CysC	Proteins and drug targets	451933	UK Biobank	European	Yes		YES	Bonferroni	0.00013			257					Ischemic Stroke	Stroke	60341	146392	Meta-analysis of 29 studies by Malik et al., 2018	European	Two-sample	1 SD	IVW	OR	1.108	1.037	1.18	0.00511
	Zanetti D.	2020	33125266	Phos	Dietary intake and micronutrient concentrations	451933	UK Biobank	European	Yes		YES	Bonferroni	0.00013			126					Ischemic Stroke	Stroke	60341	146392	Meta-analysis of 29 studies by Malik et al., 2018	European	Two-sample	1 SD	IVW	OR	0.976	0.892	1.06	0.571
	Zanetti D.	2020	33125266	UA	Other metabolites/biomarkers	451933	UK Biobank	European	Yes		YES	Bonferroni	0.00013			200					Ischemic Stroke	Stroke	60341	146392	Meta-analysis of 29 studies by Malik et al., 2018	European	Two-sample	1 SD	IVW	OR	1.09	1.022	1.157	0.0137
	Zanetti D.	2020	33125266	Urea	Other metabolites/biomarkers	451933	UK Biobank	European	Yes		YES	Bonferroni	0.00013			142					Ischemic Stroke	Stroke	60341	146392	Meta-analysis of 29 studies by Malik et al., 2018	European	Two-sample	1 SD	IVW	OR	1.038	0.954	1.22	0.384
	Zanetti D.	2020	33125266	VitD	Dietary intake and micronutrient concentrations	451933	UK Biobank	European	Yes		YES	Bonferroni	0.00013			50					Ischemic Stroke	Stroke	60341	146392	Meta-analysis of 29 studies by Malik et al., 2018	European	Two-sample	1 SD	IVW	OR	1.031	0.918	1.143	0.6
	Zanetti D.	2020	33125266	ApoA-I	Lipids, lipoproteins and derivatives	451933	UK Biobank	European	Yes		YES	Bonferroni	0.00013			189					Ischemic Stroke	Stroke	60341	146392	Meta-analysis of 29 studies by Malik et al., 2018	European	Two-sample	1 SD	IVW	OR	0.945	0.888	1.002	0.0534
	Zanetti D.	2020	33125266	ApoB	Lipids, lipoproteins and derivatives	451933	UK Biobank	European	Yes		YES	Bonferroni	0.00013			132					Ischemic Stroke	Stroke	60341	146392	Meta-analysis of 29 studies by Malik et al., 2018	European	Two-sample	1 SD	IVW	OR	1.082	1.012	1.152	0.0289
	Zanetti D.	2020	33125266	HDL-C	Lipids, lipoproteins and derivatives	451933	UK Biobank	European	Yes		YES	Bonferroni	0.00013			211					Ischemic Stroke	Stroke	60341	146392	Meta-analysis of 29 studies by Malik et al., 2018	European	Two-sample	1 SD	IVW	OR	0.937	0.88	0.994	0.0261
	Zanetti D.	2020	33125266	Lp(a)	Lipids, lipoproteins and derivatives	451933	UK Biobank	European	Yes		YES	Bonferroni	0.00013			16					Ischemic Stroke	Stroke	60341	146392	Meta-analysis of 29 studies by Malik et al., 2018	European	Two-sample	1 SD	IVW	OR	1.008	0.946	1.07	0.802
	Zanetti D.	2020	33125266	LDL-C	Lipids, lipoproteins and derivatives	451933	UK Biobank	European	Yes		YES	Bonferroni	0.00013			120					Ischemic Stroke	Stroke	60341	146392	Meta-analysis of 29 studies by Malik et al., 2018	European	Two-sample	1 SD	IVW	OR	1.059	0.977	1.14	0.172
	Zanetti D.	2020	33125266	TC	Lipids, lipoproteins and derivatives	451933	UK Biobank	European	Yes		YES	Bonferroni	0.00013			138					Ischemic Stroke	Stroke	60341	146392	Meta-analysis of 29 studies by Malik et al., 2018	European	Two-sample	1 SD	IVW	OR	1.029	0.955	1.103	0.454
	Zanetti D.	2020	33125266	TG	Lipids, lipoproteins and derivatives	451933	UK Biobank	European	Yes		YES	Bonferroni	0.00013			184					Ischemic Stroke	Stroke	60341	146392	Meta-analysis of 29 studies by Malik et al., 2018	European	Two-sample	1 SD	IVW	OR	1.075	1.015	1.136	0.0195
	Zanetti D.	2020	33125266	ALT	Proteins and drug targets	451933	UK Biobank	European	Yes		YES	Bonferroni	0.00013			162					Ischemic Stroke	Stroke	60341	146392	Meta-analysis of 29 studies by Malik et al., 2018	European	Two-sample	1 SD	IVW	OR	1.155	1.074	1.237	0.000671
	Zanetti D.	2020	33125266	Alb	Proteins and drug targets	451933	UK Biobank	European	Yes		YES	Bonferroni	0.00013			164					Ischemic Stroke	Stroke	60341	146392	Meta-analysis of 29 studies by Malik et al., 2018	European	Two-sample	1 SD	IVW	OR	0.989	0.909	1.068	0.777
	Zanetti D.	2020	33125266	ALP	Proteins and drug targets	451933	UK Biobank	European	Yes		YES	Bonferroni	0.00013			249					Ischemic Stroke	Stroke	60341	146392	Meta-analysis of 29 studies by Malik et al., 2018	European	Two-sample	1 SD	IVW	OR	0.98	0.93	1.03	0.437
	Zanetti D.	2020	33125266	AST	Proteins and drug targets	451933	UK Biobank	European	Yes		YES	Bonferroni	0.00013			190					Ischemic Stroke	Stroke	60341	146392	Meta-analysis of 29 studies by Malik et al., 2018	European	Two-sample	1 SD	IVW	OR	1.058	0.981	1.134	0.153
	Zanetti D.	2020	33125266	BilD	Other metabolites/biomarkers	451933	UK Biobank	European	Yes		YES	Bonferroni	0.00013			53					Ischemic Stroke	Stroke	60341	146392	Meta-analysis of 29 studies by Malik et al., 2018	European	Two-sample	1 SD	IVW	OR	0.996	0.928	1.065	0.916
	Zanetti D.	2020	33125266	BilT	Other metabolites/biomarkers	451933	UK Biobank	European	Yes		YES	Bonferroni	0.00013			93					Ischemic Stroke	Stroke	60341	146392	Meta-analysis of 29 studies by Malik et al., 2018	European	Two-sample	1 SD	IVW	OR	1.014	0.932	1.097	0.739
	Zanetti D.	2020	33125266	GGT	Proteins and drug targets	451933	UK Biobank	European	Yes		YES	Bonferroni	0.00013			242					Ischemic Stroke	Stroke	60341	146392	Meta-analysis of 29 studies by Malik et al., 2018	European	Two-sample	1 SD	IVW	OR	1.121	1.058	1.184	0.000379
	Zanetti D.	2020	33125266	Prot	Proteins and drug targets	451933	UK Biobank	European	Yes		YES	Bonferroni	0.00013			201					Ischemic Stroke	Stroke	60341	146392	Meta-analysis of 29 studies by Malik et al., 2018	European	Two-sample	1 SD	IVW	OR	0.944	0.868	1.02	0.139
	Wang Z.	2020	33115406	GDF-15	Proteins and drug targets	5540	Meta-analysis of GWAS studies	European		5e-08	NO			0.8	rs1227731, rs3195944, rs17725099, rs888663, rs749451	5					Stroke	Stroke	40585	406111	MEGASTROKE	European	Two-sample	100 ng/L	IVW	OR	1.02429			0.268	0.279	OR	1.1096			0.175	OR	1.02224			0.409
	Wang Z.	2020	33115406	GDF-15	Proteins and drug targets	5540	Meta-analysis of GWAS studies	European		5e-08	NO			0.8	rs1227731, rs3195944, rs17725099, rs888663, rs749451	5					Coronary artery disease	CHD	60801	123504	CARDIoGRAMplusC4D	European	Two-sample	100 ng/L	IVW	OR	0.937067			0.013	0.569	OR	0.99005			0.921	OR	0.939883			0.032
	Wang Z.	2020	33115406	GDF-15	Proteins and drug targets	5540	Meta-analysis of GWAS studies	European		5e-08	NO			0.8	rs1227731, rs3195944, rs17725099, rs888663, rs749451	5					Myocardial infarction	MI	60801	123504	CARDIoGRAMplusC4D	European	Two-sample	100 ng/L	IVW	OR	0.938943			0.009	0.671	OR	0.907556			0.249	OR	0.938943			0.024
	Folkersen L.	2020	33067605	IL-6R	Inflammatory and thrombotic biomarkers	21758	Meta-analysis of 13 GWAS studies	European	Yes	5e-08	NO	Bonferroni		0.001		4					Coronary artery disease	CHD			CARDIoGRAMplusC4D	Multi-ethnic	Two-sample	1 SD	IVW	OR	0.951229	0.932394	0.970446	2e-07
	Folkersen L.	2020	33067605	PIGF	Proteins and drug targets	21758	Meta-analysis of 13 GWAS studies	European	Yes	5e-08	NO	Bonferroni		0.001		3					Coronary artery disease	CHD			CARDIoGRAMplusC4D	Multi-ethnic	Two-sample	1 SD	IVW	OR	0.733447	0.650509	0.83527	3.6e-06
	Folkersen L.	2020	33067605	MMP-12	Proteins and drug targets	21758	Meta-analysis of 13 GWAS studies	European	Yes	5e-08	NO	Bonferroni		0.001		6					Coronary artery disease	CHD			CARDIoGRAMplusC4D	Multi-ethnic	Two-sample	1 SD	IVW	OR	0.951229	0.913931	0.980199	0.004
	Folkersen L.	2020	33067605	OPG	Proteins and drug targets	21758	Meta-analysis of 13 GWAS studies	European	Yes	5e-08	NO	Bonferroni		0.001		9					Coronary artery disease	CHD			CARDIoGRAMplusC4D	Multi-ethnic	Two-sample	1 SD	IVW	OR	0.895834	0.83527	0.960789	0.0028
	Folkersen L.	2020	33067605	SCF	Proteins and drug targets	21758	Meta-analysis of 13 GWAS studies	European	Yes	5e-08	NO	Bonferroni		0.001		17					Coronary artery disease	CHD			CARDIoGRAMplusC4D	Multi-ethnic	Two-sample	1 SD	IVW	OR	0.878095	0.83527	0.960789	8.2e-07
	Folkersen L.	2020	33067605	SELE	Proteins and drug targets	21758	Meta-analysis of 13 GWAS studies	European	Yes	5e-08	NO	Bonferroni		0.001		13					Coronary artery disease	CHD			CARDIoGRAMplusC4D	Multi-ethnic	Two-sample	1 SD	IVW	OR	0.941765	0.913931	0.960789	1.1e-06
	Folkersen L.	2020	33067605	TF	Proteins and drug targets	21758	Meta-analysis of 13 GWAS studies	European	Yes	5e-08	NO	Bonferroni		0.001		10					Coronary artery disease	CHD			CARDIoGRAMplusC4D	Multi-ethnic	Two-sample	1 SD	IVW	OR	0.860708	0.818731	0.913931	3.1e-07
	Folkersen L.	2020	33067605	MMP-12	Proteins and drug targets	21758	Meta-analysis of 13 GWAS studies	European	Yes	5e-08	NO	Bonferroni		0.001		6					Ischemic Stroke	Stroke			MEGASTROKE	European	Two-sample	1 SD	IVW	OR	0.913931	0.878095	0.951229	2.8e-06
	Folkersen L.	2020	33067605	ADM	Steroids and hormones	21758	Meta-analysis of 13 GWAS studies	European	Yes	5e-08	NO	Bonferroni		0.001		6					Ischemic Stroke	Stroke			MEGASTROKE	European	Two-sample	1 SD	IVW	OR	0.843665	0.755784	0.941765	0.003
	Folkersen L.	2020	33067605	CD40	Proteins and drug targets	21758	Meta-analysis of 13 GWAS studies	European	Yes	5e-08	NO	Bonferroni		0.001		3					Ischemic Stroke	Stroke			MEGASTROKE	European	Two-sample	1 SD	IVW	OR	0.932394	0.88692	0.970446	0.0009
	Folkersen L.	2020	33067605	SELE	Proteins and drug targets	21758	Meta-analysis of 13 GWAS studies	European	Yes	5e-08	NO	Bonferroni		0.001		13					Ischemic Stroke	Stroke			MEGASTROKE	European	Two-sample	1 SD	IVW	OR	0.932394	0.904837	0.960789	4e-06
	Folkersen L.	2020	33067605	TF	Proteins and drug targets	21758	Meta-analysis of 13 GWAS studies	European	Yes	5e-08	NO	Bonferroni		0.001		10					Ischemic Stroke	Stroke			MEGASTROKE	European	Two-sample	1 SD	IVW	OR	0.843665	0.794534	0.895834	3.5e-08
	Folkersen L.	2020	33067605	TM	Proteins and drug targets	21758	Meta-analysis of 13 GWAS studies	European	Yes	5e-08	NO	Bonferroni		0.001		5					Ischemic Stroke	Stroke			MEGASTROKE	European	Two-sample	1 SD	IVW	OR	1.13883	1.08329	1.20925	3.1e-06
	Folkersen L.	2020	33067605	CD40	Proteins and drug targets	21758	Meta-analysis of 13 GWAS studies	European	Yes	5e-08	NO	Bonferroni		0.001		3					stroke	Stroke			MEGASTROKE	European	Two-sample	1 SD	IVW	OR	0.923116	0.88692	0.960789	0.00013
	Folkersen L.	2020	33067605	MMP-12	Proteins and drug targets	21758	Meta-analysis of 13 GWAS studies	European	Yes	5e-08	NO	Bonferroni		0.001		6					stroke	Stroke			MEGASTROKE	European	Two-sample	1 SD	IVW	OR	0.913931	0.88692	0.951229	4.3e-06
	Folkersen L.	2020	33067605	MMP-3	Proteins and drug targets	21758	Meta-analysis of 13 GWAS studies	European	Yes	5e-08	NO	Bonferroni		0.001		8					stroke	Stroke			MEGASTROKE	European	Two-sample	1 SD	IVW	OR	1.06184	1.0202	1.10517	0.0037
	Folkersen L.	2020	33067605	SELE	Proteins and drug targets	21758	Meta-analysis of 13 GWAS studies	European	Yes	5e-08	NO	Bonferroni		0.001		13					stroke	Stroke			MEGASTROKE	European	Two-sample	1 SD	IVW	OR	0.941765	0.923116	0.970446	0.0001
	Folkersen L.	2020	33067605	TF	Proteins and drug targets	21758	Meta-analysis of 13 GWAS studies	European	Yes	5e-08	NO	Bonferroni		0.001		10					stroke	Stroke			MEGASTROKE	European	Two-sample	1 SD	IVW	OR	0.869358	0.818731	0.913931	6.3e-07
	Folkersen L.	2020	33067605	TM	Proteins and drug targets	21758	Meta-analysis of 13 GWAS studies	European	Yes	5e-08	NO	Bonferroni		0.001		5					stroke	Stroke			MEGASTROKE	European	Two-sample	1 SD	IVW	OR	1.11628	1.06184	1.17351	3.1e-05
	Mohammadi-Shemirani P.	2020	33063668	Free testosterone	Steroids and hormones	157212	UK Biobank	European	Yes	5e-08	YES	Bonferroni	0.000114	0.01		93		66	80	0.5	Myocardial Infarction	MI	9398	147812	UK Biobank	European	One-sample	0.1 nmol/L	IVW	OR	1.02	0.98	1.08	0.32	0.97	OR	1.02	0.9	1.16	0.74
	Mohammadi-Shemirani P.	2020	33063668	Free testosterone	Steroids and hormones	157212	UK Biobank	European	Yes	5e-08	YES	Bonferroni	0.000114	0.01		93		66	80	0.5	Ischemic Stroke	Stroke	2122	155088	UK Biobank	European	One-sample	0.1 nmol/L	IVW	OR	1.02	0.93	1.12	0.66	0.37	OR	0.92	0.72	1.18	0.5
	Mohammadi-Shemirani P.	2020	33063668	Free testosterone	Steroids and hormones	157212	UK Biobank	European	Yes	5e-08	YES	Bonferroni	0.000114	0.01		93		66	80	0.5	stroke	Stroke	4569	152641	UK Biobank	European	One-sample	0.1 nmol/L	IVW	OR	1.01	0.95	1.07	0.81	0.69	OR	0.98	0.82	1.16	0.78
	Bell S.	2020	33038664	Periodontitis	Other diseases and traits		Three GWAS studies [Ref 21 for SNP1, Ref 22 for SNP2 and SNP3 and Ref23 for SNP4 and SNP5]	European	Yes	5e-08	NO				rs1537415, rs4284742, rs2738058, rs16870060, rs729876	5	0.019	32	84	1.1	Stroke	Stroke	44221	739957	MEGASTROKE and UK Biobank	European	Two-sample	doubling in the odds of periodontitis	IVW	OR	0.99	0.97	1.01	0.41
	Bell S.	2020	33038664	Periodontitis	Other diseases and traits		Three GWAS studies [Ref 21 for SNP1, Ref 22 for SNP2 and SNP3 and Ref23 for SNP4 and SNP5]	European	Yes	5e-08	NO				rs4284742, rs2738058, rs16870060, rs729876	4					Stroke	Stroke	44221	739957	MEGASTROKE and UK Biobank	European	Two-sample	doubling in the odds of periodontitis	IVW	OR	0.99	0.97	1.02	0.6
	Bell S.	2020	33038664	Periodontitis	Other diseases and traits		Three GWAS studies [Ref 21 for SNP1, Ref 22 for SNP2 and SNP3 and Ref23 for SNP4 and SNP5]	European	Yes	5e-08	NO				rs1537415, rs4284742, rs2738058, rs16870060, rs729876	5	0.019	32	77	1.1	Ischemic Stroke	Stroke	37055	740755	MEGASTROKE and UK Biobank	European	Two-sample	doubling in the odds of periodontitis	IVW	OR	0.99	0.97	1.02	0.53
	Bell S.	2020	33038664	Periodontitis	Other diseases and traits		Three GWAS studies [Ref 21 for SNP1, Ref 22 for SNP2 and SNP3 and Ref23 for SNP4 and SNP5]	European	Yes	5e-08	NO				rs4284742, rs2738058, rs16870060, rs729876	4					Ischemic Stroke	Stroke	37055	740755	MEGASTROKE and UK Biobank	European	Two-sample	doubling in the odds of periodontitis	IVW	OR	1	0.97	1.03	0.95
	Bell S.	2020	33038664	Periodontitis	Other diseases and traits		Three GWAS studies [Ref 21 for SNP1, Ref 22 for SNP2 and SNP3 and Ref23 for SNP4 and SNP5]	European	Yes	5e-08	NO				rs1537415, rs4284742, rs2738058, rs16870060, rs729876	5	0.019	32	99	1.1	Coronary artery disease	CHD	122733	424528	CARDIoGRAMplusC4D and UK Biobank	European	Two-sample	doubling in the odds of periodontitis	IVW	OR	1	0.98	1.01	0.73
	Bell S.	2020	33038664	Periodontitis	Other diseases and traits		Three GWAS studies [Ref 21 for SNP1, Ref 22 for SNP2 and SNP3 and Ref23 for SNP4 and SNP5]	European	Yes	5e-08	NO				rs4284742, rs2738058, rs16870060, rs729876	4					Coronary artery disease	CHD	122733	424528	CARDIoGRAMplusC4D and UK Biobank	European	Two-sample	doubling in the odds of periodontitis	IVW	OR	1.01	0.99	1.03	0.52
	Hoi-Yee Li G.	2020	33032663	Depression	Other diseases and traits	500199	Meta-analysis of PGC, UK Biobank and 23andMe	European	Yes	5e-08	YES	Bonferroni	0.004167	0.1		93	0.00878	1633	80	1.14	Coronary artery disease	CHD	60801	123504	CARDIoGRAMplusC4D	European	Two-sample	unit change in the exposure on the log odds scale (=exponential 1, i.e. 2.72-fold change in the odds of the exposure)	IVW	OR	1.099	1.031	1.17	0.004	NR					0.985	OR	1.138	1.042	1.242	0.004	NR
	Hoi-Yee Li G.	2020	33032663	Depression	Other diseases and traits	500199	Meta-analysis of PGC and UK Biobank	European	Yes	5e-08	YES	Bonferroni	0.004167	0.1		34	0.00439	814	80	1.2	Coronary artery disease	CHD	60801	123504	CARDIoGRAMplusC4D	European	Two-sample	unit change in the exposure on the log odds scale (=exponential 1, i.e. 2.72-fold change in the odds of the exposure)	IVW	OR	1.103	1.014	1.199	0.022	NR					0.725	OR	1.131	1.004	1.274	0.043	NR
	Hoi-Yee Li G.	2020	33032663	Depression	Other diseases and traits	500199	Meta-analysis of PGC, UK Biobank and 23andMe	European	Yes	5e-08	YES	Bonferroni	0.004167	0.1		93	0.00878	1523	80	1.15	Myocardial Infarction	MI	60801	123504	CARDIoGRAMplusC4D	European	Two-sample	unit change in the exposure on the log odds scale (=exponential 1, i.e. 2.72-fold change in the odds of the exposure)	IVW	OR	1.146	1.07	1.228	0.000105	NR					0.875	OR	1.163	1.057	1.281	0.002	NR
	Hoi-Yee Li G.	2020	33032663	Depression	Other diseases and traits	500199	Meta-analysis of PGC and UK Biobank	European	Yes	5e-08	YES	Bonferroni	0.004167	0.1		34	0.00439	759	80	1.22	Myocardial Infarction	MI	60801	123504	CARDIoGRAMplusC4D	European	Two-sample	unit change in the exposure on the log odds scale (=exponential 1, i.e. 2.72-fold change in the odds of the exposure)	IVW	OR	1.18	1.068	1.303	0.001	NR					0.37	OR	1.162	1.014	1.331	0.031	NR
	Yeung S.L.A.	2020	33004230	Urinary Sodium	Dietary intake and micronutrient concentrations	446237	UK Biobank	European	Yes	5e-08	NO			0.001		51	0.0047	49	80	1.25	stroke	Stroke	40203	406493	MEGASTROKE	European	Two-sample	1 SD	IVW	OR	1.45	1.01	2.08	0.042							OR	1.48	0.91	2.4	0.11
	Yeung S.L.A.	2020	33004230	Urinary Sodium	Dietary intake and micronutrient concentrations	446237	UK Biobank	European	Yes	5e-08	NO			0.001		51	0.0047	49	80	1.25	Ischemic Stroke	Stroke	35226	405102	MEGASTROKE	European	Two-sample	1 SD	IVW	OR	1.6	1.12	2.3	0.0102							OR	1.87	1.12	3.12	0.0175
	Mazidi M.	2020	32984395	10-heptadecenoate	Lipids, lipoproteins and derivatives	7824		European	Yes		NO			0.0001	rs220992, rs1822906, rs4288115, rs10098688, rs10258925, rs11118120	6					Coronary artery disease	CHD	76014	264785	CARDIoGRAMplusC4D and UK Biobank and two small case-control studies from Germany and Greece	European	Two-sample	1 SD	IVW	OR	0.737123			0.185	0.415	OR	2.37263			0.545	OR	0.747516			0.323
	Mazidi M.	2020	32984395	10-heptadecenoate	Lipids, lipoproteins and derivatives	7824		European	Yes		NO			0.0001	rs220992, rs1822906, rs4288115, rs10098688, rs10258925, rs11118120	6					Myocardial Infarction	MI	76014	264785	CARDIoGRAMplusC4D and UK Biobank and two small case-control studies from Germany and Greece	European	Two-sample	1 SD	IVW	OR	0.603506			0.067	0.124	OR	9.78646			0.193	OR	0.791362			0.484
	Mazidi M.	2020	32984395	10-heptadecenoate	Lipids, lipoproteins and derivatives	7824		European	Yes		NO			0.0001	rs220992, rs1822906, rs4288115, rs10098688, rs10258925, rs11118120	6					Ischemic Stroke	Stroke	34217	404630	MEGASTROKE	European	Two-sample	1 SD	IVW	OR	0.886034			0.768	0.638	OR	2.82922			0.677	OR	0.908464			0.853
	Mazidi M.	2020	32984395	Myristoleic acid	Dietary intake and micronutrient concentrations	7824		European	Yes		NO			0.0001	rs677603, rs11728793, rs9888349, rs1107722	4					Coronary artery disease	CHD	76014	264785	CARDIoGRAMplusC4D and UK Biobank and two small case-control studies from Germany and Greece	European	Two-sample	1 SD	IVW	OR	1.00894			0.973	0.755	OR	1.35391			0.759	OR	1.06609			0.84
	Mazidi M.	2020	32984395	Myristoleic acid	Dietary intake and micronutrient concentrations	7824		European	Yes		NO			0.0001	rs677603, rs11728793, rs9888349, rs1107722	4					Myocardial Infarction	MI	76014	264785	CARDIoGRAMplusC4D and UK Biobank and two small case-control studies from Germany and Greece	European	Two-sample	1 SD	IVW	OR	1.04185			0.887	0.766	OR	0.770281			0.806	OR	1.03562			0.92
	Mazidi M.	2020	32984395	Myristoleic acid	Dietary intake and micronutrient concentrations	7824		European	Yes		NO			0.0001	rs677603, rs11728793, rs9888349, rs1107722	4					Ischemic Stroke	Stroke	34217	404630	MEGASTROKE	European	Two-sample	1 SD	IVW	OR	1.17704			0.728	0.945	OR	1.35121			0.884	OR	0.959829			0.941
	Mazidi M.	2020	32984395	Oleic acid	Dietary intake and micronutrient concentrations	7824		European	Yes		NO			0.0001	rs11719883, rs6453591, rs11133892, rs13019537	4					Coronary artery disease	CHD	76014	264785	CARDIoGRAMplusC4D and UK Biobank and two small case-control studies from Germany and Greece	European	Two-sample	1 SD	IVW	OR	0.785056			0.633	0.514	OR	0.0807821			0.483	OR	0.580422			0.294
	Mazidi M.	2020	32984395	Oleic acid	Dietary intake and micronutrient concentrations	7824		European	Yes		NO			0.0001	rs11719883, rs6453591, rs11133892, rs13019537	4					Myocardial Infarction	MI	76014	264785	CARDIoGRAMplusC4D and UK Biobank and two small case-control studies from Germany and Greece	European	Two-sample	1 SD	IVW	OR	0.887808			0.813	0.477	OR	0.0780036			0.465	OR	0.726876			0.577
	Mazidi M.	2020	32984395	Oleic acid	Dietary intake and micronutrient concentrations	7824		European	Yes		NO			0.0001	rs11719883, rs6453591, rs11133892, rs13019537	4					Ischemic Stroke	Stroke	34217	404630	MEGASTROKE	European	Two-sample	1 SD	IVW	OR	1.00854			0.99	0.708	OR	0.200488			0.714	OR	1.06396			0.714
	Mazidi M.	2020	32984395	Palmitoleic acid	Dietary intake and micronutrient concentrations	7824		European	Yes		NO			0.0001	rs677603, rs11728793, rs1922578, rs13019537	4					Coronary artery disease	CHD	76014	264785	CARDIoGRAMplusC4D and UK Biobank and two small case-control studies from Germany and Greece	European	Two-sample	1 SD	IVW	OR	0.932394			0.782	0.331	OR	1.93479			0.402	OR	0.894939			0.719
	Mazidi M.	2020	32984395	Palmitoleic acid	Dietary intake and micronutrient concentrations	7824		European	Yes		NO			0.0001	rs677603, rs11728793, rs1922578, rs13019537	4					Myocardial Infarction	MI	76014	264785	CARDIoGRAMplusC4D and UK Biobank and two small case-control studies from Germany and Greece	European	Two-sample	1 SD	IVW	OR	0.987084			0.965	0.503	OR	2.07301			0.523	OR	1.08329			0.818
	Mazidi M.	2020	32984395	Palmitoleic acid	Dietary intake and micronutrient concentrations	7824		European	Yes		NO			0.0001	rs677603, rs11728793, rs1922578, rs13019537	4					Ischemic Stroke	Stroke	34217	404630	MEGASTROKE	European	Two-sample	1 SD	IVW	OR	0.830274			0.714	0.354	OR	0.0836595			0.336	OR	0.69281			0.568
	Yuan S.	2020	32981134	ApoB	Lipids, lipoproteins and derivatives	343992	UK Biobank	European	Yes	5e-08	YES		0.003	0.001		213		153	100	1.1	Ischemic Stroke	Stroke	60341	454450	MEGASTROKE	European	Two-sample	1 SD	IVW	OR	1.14	1.07	1.22	9.3e-05	0.387	OR	1.18	1.07	1.31	0.001	OR	1.15	1.05	1.25	0.001
	Yuan S.	2020	32981134	LDL-C	Lipids, lipoproteins and derivatives	343992	UK Biobank	European	Yes	5e-08	YES		0.003	0.001		187		164	100	1.1	Ischemic Stroke	Stroke	60341	454450	MEGASTROKE	European	Two-sample	1 SD	IVW	OR	1.08	1.01	1.16	0.027	0.226	OR	1.14	1.02	1.27	0.018	OR	1.11	1.01	1.21	0.024
	Yuan S.	2020	32981134	TG	Lipids, lipoproteins and derivatives	343992	UK Biobank	European	Yes	5e-08	YES		0.003	0.001		390		117	100	1.1	Ischemic Stroke	Stroke	60341	454450	MEGASTROKE	European	Two-sample	1 SD	IVW	OR	1.08	1.03	1.14	0.003	0.02	OR	1	0.93	1.09	0.947	OR	1.07	1	1.15	0.065
	Yuan S.	2020	32981134	ApoA-I	Lipids, lipoproteins and derivatives	343992	UK Biobank	European	Yes	5e-08	YES		0.003	0.001		396		121	100	1.1	Ischemic Stroke	Stroke	60341	454450	MEGASTROKE	European	Two-sample	1 SD	IVW	OR	0.9	0.85	0.95	0.0001	0.032	OR	0.97	0.89	1.06	0.508	OR	0.94	0.88	1.01	0.076
	Yuan S.	2020	32981134	HDL-C	Lipids, lipoproteins and derivatives	343992	UK Biobank	European	Yes	5e-08	YES		0.003	0.001		469		125	100	1.1	Ischemic Stroke	Stroke	60341	454450	MEGASTROKE	European	Two-sample	1 SD	IVW	OR	0.89	0.85	0.94	4e-06	<0.001	OR	1	0.93	1.08	0.968	OR	0.98	0.91	1.05	0.521
	Yuan S.	2020	32981134	ApoB	Lipids, lipoproteins and derivatives	343992	UK Biobank	European	Yes	5e-08	YES		0.003	0.001		221		153	64	1.1	Large vessel ischemic stroke	Stroke	6688	454450	MEGASTROKE	European	Two-sample	1 SD	IVW	OR	1.34	1.17	1.55	4.5e-05	0.697	OR	1.3	1.04	1.62	0.021	OR	1.3	1.07	1.59	0.008
	Yuan S.	2020	32981134	LDL-C	Lipids, lipoproteins and derivatives	343992	UK Biobank	European	Yes	5e-08	YES		0.003	0.001		197		164	61	1.1	Large vessel ischemic stroke	Stroke	6688	454450	MEGASTROKE	European	Two-sample	1 SD	IVW	OR	1.28	1.11	1.48	0.001	0.341	OR	1.39	1.12	1.72	0.003	OR	1.3	1.06	1.58	0.01
	Yuan S.	2020	32981134	TG	Lipids, lipoproteins and derivatives	343992	UK Biobank	European	Yes	5e-08	YES		0.003	0.001		405		117	75	1.1	Large vessel ischemic stroke	Stroke	6688	454450	MEGASTROKE	European	Two-sample	1 SD	IVW	OR	1.18	1.06	1.31	0.003	0.034	OR	1.02	0.86	1.21	0.808	OR	1.18	0.99	1.41	0.065
	Yuan S.	2020	32981134	ApoA-I	Lipids, lipoproteins and derivatives	343992	UK Biobank	European	Yes	5e-08	YES		0.003	0.001		408		121	80	1.1	Large vessel ischemic stroke	Stroke	6688	454450	MEGASTROKE	European	Two-sample	1 SD	IVW	OR	0.85	0.76	0.95	0.003	0.367	OR	0.9	0.75	1.09	0.28	OR	0.95	0.79	1.14	0.561
	Yuan S.	2020	32981134	HDL-C	Lipids, lipoproteins and derivatives	343992	UK Biobank	European	Yes	5e-08	YES		0.003	0.001		482		125	86	1.1	Large vessel ischemic stroke	Stroke	6688	454450	MEGASTROKE	European	Two-sample	1 SD	IVW	OR	0.8	0.73	0.89	1.5e-05	0.001	OR	0.99	0.85	1.16	0.909	OR	0.98	0.83	1.15	0.823
	Yuan S.	2020	32981134	ApoB	Lipids, lipoproteins and derivatives	343992	UK Biobank	European	Yes	5e-08	YES		0.003	0.001		149		153	86	1.1	Small vessel ischemic stroke	Stroke	11710	454450	MEGASTROKE	European	Two-sample	1 SD	IVW	OR	1.28	1.09	1.5	0.002	0.379	OR	1.43	1.07	1.92	0.017	OR	1.33	1.08	1.65	0.008
	Yuan S.	2020	32981134	LDL-C	Lipids, lipoproteins and derivatives	343992	UK Biobank	European	Yes	5e-08	YES		0.003	0.001		136		164	84	1.1	Small vessel ischemic stroke	Stroke	11710	454450	MEGASTROKE	European	Two-sample	1 SD	IVW	OR	1.19	1.01	1.42	0.044	0.484	OR	1.32	0.95	1.82	0.097	OR	1.17	0.94	1.46	0.157
	Yuan S.	2020	32981134	TG	Lipids, lipoproteins and derivatives	343992	UK Biobank	European	Yes	5e-08	YES		0.003	0.001		296		117	93	1.1	Small vessel ischemic stroke	Stroke	11710	454450	MEGASTROKE	European	Two-sample	1 SD	IVW	OR	1.18	1.06	1.33	0.004	0.289	OR	1.1	0.92	1.31	0.299	OR	1.09	0.93	1.28	0.264
	Yuan S.	2020	32981134	ApoA-I	Lipids, lipoproteins and derivatives	343992	UK Biobank	European	Yes	5e-08	YES		0.003	0.001		298		121	96	1.1	Small vessel ischemic stroke	Stroke	11710	454450	MEGASTROKE	European	Two-sample	1 SD	IVW	OR	0.86	0.77	0.95	0.005	0.391	OR	0.91	0.76	1.1	0.338	OR	0.84	0.72	0.98	0.025
	Yuan S.	2020	32981134	HDL-C	Lipids, lipoproteins and derivatives	343992	UK Biobank	European	Yes	5e-08	YES		0.003	0.001		356		125	98	1.1	Small vessel ischemic stroke	Stroke	11710	454450	MEGASTROKE	European	Two-sample	1 SD	IVW	OR	0.84	0.77	0.93	0.00039	0.116	OR	0.92	0.8	1.07	0.295	OR	0.81	0.69	0.95	0.008
	Yuan S.	2020	32981134	ApoB	Lipids, lipoproteins and derivatives	343992	UK Biobank	European	Yes	5e-08	YES		0.003	0.001		224		153	77	1.1	Cardioembolic ischemic stroke	Stroke	9006	454450	MEGASTROKE	European	Two-sample	1 SD	IVW	OR	1.05	0.94	1.17	0.349	0.488	OR	1.1	0.93	1.3	0.256	OR	1.02	0.87	1.2	0.814
	Yuan S.	2020	32981134	LDL-C	Lipids, lipoproteins and derivatives	343992	UK Biobank	European	Yes	5e-08	YES		0.003	0.001		197		164	73	1.1	Cardioembolic ischemic stroke	Stroke	9006	454450	MEGASTROKE	European	Two-sample	1 SD	IVW	OR	1.04	0.92	1.16	0.55	0.115	OR	1.15	0.97	1.36	0.114	OR	1.02	0.87	1.19	0.834
	Yuan S.	2020	32981134	TG	Lipids, lipoproteins and derivatives	343992	UK Biobank	European	Yes	5e-08	YES		0.003	0.001		403		117	86	1.1	Cardioembolic ischemic stroke	Stroke	9006	454450	MEGASTROKE	European	Two-sample	1 SD	IVW	OR	0.96	0.88	1.05	0.355	0.816	OR	0.97	0.85	1.11	0.685	OR	0.9	0.78	1.05	0.181
	Yuan S.	2020	32981134	ApoA-I	Lipids, lipoproteins and derivatives	343992	UK Biobank	European	Yes	5e-08	YES		0.003	0.001		412		121	90	1.1	Cardioembolic ischemic stroke	Stroke	9006	454450	MEGASTROKE	European	Two-sample	1 SD	IVW	OR	0.92	0.84	1	0.063	0.808	OR	0.93	0.8	1.08	0.346	OR	0.89	0.78	1.03	0.113
	Yuan S.	2020	32981134	HDL-C	Lipids, lipoproteins and derivatives	343992	UK Biobank	European	Yes	5e-08	YES		0.003	0.001		485		125	94	1.1	Cardioembolic ischemic stroke	Stroke	9006	454450	MEGASTROKE	European	Two-sample	1 SD	IVW	OR	0.95	0.87	1.03	0.176	0.064	OR	1.04	0.91	1.18	0.565	OR	0.92	0.8	1.07	0.272
	Ye Y.	2020	32918767	VitD	Dietary intake and micronutrient concentrations	326409	UK Biobank	European	Yes		YES	Bonferroni	0.00056			32					Coronary artery disease	CHD	8564	316714	CARDIoGRAMplusC4D	European	Two-sample	1 SD	IVW	OR	0.966	0.889	1.049	0.408		OR	1.0001	0.855	1.17	0.999	OR	0.985	0.921	1.053	0.653
	Ye Y.	2020	32918767	VitD	Dietary intake and micronutrient concentrations	326409	UK Biobank	European	Yes		YES	Bonferroni	0.00056			103					Stroke	Stroke	3753	321610	MEGASTROKE	European	Two-sample	1 SD	IVW	OR	1.0022	0.979	1.0259	0.856		OR	1.023	0.995	1.052	0.108	OR	1.028	0.9997	1.057	0.052
	Ye Y.	2020	32918767	VitD	Dietary intake and micronutrient concentrations	326409	UK Biobank	European	Yes		YES	Bonferroni	0.00056			118					Small vessel ischemic stroke	Stroke			MEGASTROKE	European	Two-sample	1 SD	IVW	OR	0.988	0.963	1.013	0.827		OR	1.002	0.971	1.034	0.898	OR	0.996	0.96	1.033	0.827
	Ye Y.	2020	32918767	VitD	Dietary intake and micronutrient concentrations	326409	UK Biobank	European	Yes		YES	Bonferroni	0.00056			118					Large vessel ischemic stroke	Stroke			MEGASTROKE	European	Two-sample	1 SD	IVW	OR	0.988	0.96	1.018	0.433		OR	0.995	0.96	1.031	0.776	OR	0.992	0.962	1.024	0.624
	Ye Y.	2020	32918767	VitD	Dietary intake and micronutrient concentrations	326409	UK Biobank	European	Yes		YES	Bonferroni	0.00056			118					Cardioembolic ischemic stroke	Stroke			MEGASTROKE	European	Two-sample	1 SD	IVW	OR	1.0009	0.975	1.028	0.948		OR	1.014	0.982	1.048	0.403	OR	1.004	0.969	1.04	0.834
	Thomas D.G	2020	32907989	LDL-C	Lipids, lipoproteins and derivatives	291746	Milion Veteran Program	Multi-ethnic	Yes	1e-08	YES	Bonferroni	2e-05			164					Coronary artery disease	CHD	122733	424528	CARDIoGRAMplusC4D and UK Biobank	European	Two-sample	unit change in exposure trait	MVMR	OR	1.55	1.47	1.63	4.8e-47		OR	1.56	1.48	1.65	3.8e-54
	Thomas D.G	2020	32907989	HDL-C	Lipids, lipoproteins and derivatives	291746	Milion Veteran Program	Multi-ethnic	Yes	1e-08	YES	Bonferroni	2e-05			202					Coronary artery disease	CHD	122733	424528	CARDIoGRAMplusC4D and UK Biobank	European	Two-sample	unit change in exposure trait	MVMR	OR	0.86	0.82	0.91	1.2e-07		OR	0.88	0.83	0.93	1.4e-05
	Thomas D.G	2020	32907989	TG	Lipids, lipoproteins and derivatives	291746	Milion Veteran Program	Multi-ethnic	Yes	1e-08	YES	Bonferroni	2e-05			179					Coronary artery disease	CHD	122733	424528	CARDIoGRAMplusC4D and UK Biobank	European	Two-sample	unit change in exposure trait	MVMR	OR	1.23	1.16	1.3	1.5e-11		OR	1.18	1.11	1.26	6.2e-08
	Thomas D.G	2020	32907989	BMI	Anthropometrics	291746	Milion Veteran Program	Multi-ethnic	Yes	1e-08	YES	Bonferroni	2e-05								Coronary artery disease	CHD	122733	424528	CARDIoGRAMplusC4D and UK Biobank	European	Two-sample	unit change in exposure trait	MVMR	OR	1.33	1.25	1.41	2.2e-21		OR	1.44	1.32	1.57	3.3e-16
	Thomas D.G	2020	32907989	T2D	Other diseases and traits	291746	Milion Veteran Program	Multi-ethnic	Yes	1e-08	YES	Bonferroni	2e-05								Coronary artery disease	CHD	122733	424528	CARDIoGRAMplusC4D and UK Biobank	European	Two-sample	unit change in exposure trait	MVMR	OR	1.07	1.05	1.1	3.3e-08		OR	1.06	1.03	1.09	0.0002
	Thomas D.G	2020	32907989	SBP	Clinical measurements	291746	Milion Veteran Program	Multi-ethnic	Yes	1e-08	YES	Bonferroni	2e-05								Coronary artery disease	CHD	122733	424528	CARDIoGRAMplusC4D and UK Biobank	European	Two-sample	unit change in exposure trait	MVMR	OR	1.037	1.034	1.041	3.5e-91		OR	1.037	1.032	1.042	1.3e-50
	Zheng J.	2020	32895551	MMP-12	Proteins and drug targets		Five GWAS studies (Sun, Suhre, Folkersen, Yao, Emilsson)			5e-08	NO			0.001	rs28381684	1					Ischemic Stroke	Stroke			NA	European	Two-sample		IVW	OR	0.898113			0.00081397
	Zheng J.	2020	32895551	MMP-12	Proteins and drug targets		Five GWAS studies (Sun, Suhre, Folkersen, Yao, Emilsson)			5e-08	NO			0.001	rs28381684	1					Cardioembolic ischemic stroke	Stroke			NA	European	Two-sample		IVW	OR	0.893169			0.0725075
	Zheng J.	2020	32895551	MMP-12	Proteins and drug targets		Five GWAS studies (Sun, Suhre, Folkersen, Yao, Emilsson)			5e-08	NO			0.001	rs28381684	1					Large vessel ischemic stroke	Stroke			NA	European	Two-sample		IVW	OR	0.805262			0.00098449
	Zheng J.	2020	32895551	MMP-12	Proteins and drug targets		Five GWAS studies (Sun, Suhre, Folkersen, Yao, Emilsson)			5e-08	NO			0.001	rs28381684	1					Small vessel ischemic stroke	Stroke			NA	European	Two-sample		IVW	OR	0.97265			0.696617
	Zheng J.	2020	32895551	MMP-12	Proteins and drug targets		Five GWAS studies (Sun, Suhre, Folkersen, Yao, Emilsson)			5e-08	NO			0.001	rs28381684	1					Coronary artery disease	CHD			NA	European	Two-sample		IVW	OR	0.941849			0.00142583
	Zheng J.	2020	32895551	IL-6R	Inflammatory and thrombotic biomarkers		Five GWAS studies (Sun, Suhre, Folkersen, Yao, Emilsson)			5e-08	NO			0.001	154426264	1					Coronary artery disease	CHD			NA	European	Two-sample		IVW	OR	0.956954			2.21283e-07
	Prats-Uribe A.	2020	32891675	HDL-C	Lipids, lipoproteins and derivatives	24925	Kettunen et al., 2016	European	Yes	5e-08	YES		0.05	0.01		13	0.028		64	1.1	Coronary artery disease	CHD	60801	184305	CARDIoGRAMplusC4D	Multi-ethnic	Two-sample	NR	Generalised summary-data-based mendelian randomisation	OR	1.00803			0.87
	Prats-Uribe A.	2020	32891675	LDL-C	Lipids, lipoproteins and derivatives	24925	Kettunen et al., 2016	European	Yes	5e-08	YES		0.05	0.01		19	0.039		83	1.1	Coronary artery disease	CHD	60801	184305	CARDIoGRAMplusC4D	Multi-ethnic	Two-sample	NR	Generalised summary-data-based mendelian randomisation	OR	1.29693			1.3e-08
	Prats-Uribe A.	2020	32891675	TG	Lipids, lipoproteins and derivatives	24925	Kettunen et al., 2016	European	Yes	5e-08	YES		0.05	0.01		11	0.023		53	1.1	Coronary artery disease	CHD	60801	184305	CARDIoGRAMplusC4D	Multi-ethnic	Two-sample	NR	Generalised summary-data-based mendelian randomisation	OR	1.19722			0.0013
	Prats-Uribe A.	2020	32891675	ApoA-I	Lipids, lipoproteins and derivatives	24925	Kettunen et al., 2016	European	Yes	5e-08	YES		0.05	0.01		22	0.036		78	1.1	Coronary artery disease	CHD	60801	184305	CARDIoGRAMplusC4D	Multi-ethnic	Two-sample	NR	Generalised summary-data-based mendelian randomisation	OR	1.04707			0.34
	Prats-Uribe A.	2020	32891675	Mean HDL diameter	Lipids, lipoproteins and derivatives	24925	Kettunen et al., 2016	European	Yes	5e-08	YES		0.05	0.01		7	0.06		97	1.1	Coronary artery disease	CHD	60801	184305	CARDIoGRAMplusC4D	Multi-ethnic	Two-sample	NR	Generalised summary-data-based mendelian randomisation	OR	1.30996			2.2e-11	0.92	OR	1.36615			0.4	OR	1.27379			9.4e-06
	Prats-Uribe A.	2020	32891675	Cholesterol content in medium-sized HDLs	Lipids, lipoproteins and derivatives	24925	Kettunen et al., 2016	European	Yes	5e-08	YES		0.05	0.01		7	0.002		3	1.1	Coronary artery disease	CHD	60801	184305	CARDIoGRAMplusC4D	Multi-ethnic	Two-sample	NR	Generalised summary-data-based mendelian randomisation	OR	0.926816			4.6e-11	0.96	OR	0.92404			0.052	OR	0.926816			3.9e-08
	Prats-Uribe A.	2020	32891675	Cholesterol content in large HDLs	Lipids, lipoproteins and derivatives	24925	Kettunen et al., 2016	European	Yes	5e-08	YES		0.05	0.01		7	0.029		66	1.1	Coronary artery disease	CHD	60801	184305	CARDIoGRAMplusC4D	Multi-ethnic	Two-sample	NR	Generalised summary-data-based mendelian randomisation	OR	1.03873			0.49
	Prats-Uribe A.	2020	32891675	Cholesterol content in very large HDLs	Lipids, lipoproteins and derivatives	24925	Kettunen et al., 2016	European	Yes	5e-08	YES		0.05	0.01		15	0.022		49	1.1	Coronary artery disease	CHD	60801	184305	CARDIoGRAMplusC4D	Multi-ethnic	Two-sample	NR	Generalised summary-data-based mendelian randomisation	OR	1.33643			8.9e-07	0.57	OR	1.4755			0.052	OR	1.36752			0.00015
	Prats-Uribe A.	2020	32891675	Number of small HDL particles	Lipids, lipoproteins and derivatives	24925	Kettunen et al., 2016	European	Yes	5e-08	YES		0.05	0.01		8	0.003		39	1.1	Coronary artery disease	CHD	60801	184305	CARDIoGRAMplusC4D	Multi-ethnic	Two-sample	NR	Generalised summary-data-based mendelian randomisation	OR	0.88692			0.32
	Prats-Uribe A.	2020	32891675	Number of medium-sized HDL particles	Lipids, lipoproteins and derivatives	24925	Kettunen et al., 2016	European	Yes	5e-08	YES		0.05	0.01		6	0.006		91	1.1	Coronary artery disease	CHD	60801	184305	CARDIoGRAMplusC4D	Multi-ethnic	Two-sample	NR	Generalised summary-data-based mendelian randomisation	OR	0.926816			0.55
	Prats-Uribe A.	2020	32891675	Number of large HDL particles	Lipids, lipoproteins and derivatives	24925	Kettunen et al., 2016	European	Yes	5e-08	YES		0.05	0.01		7	0.014		29	1.1	Coronary artery disease	CHD	60801	184305	CARDIoGRAMplusC4D	Multi-ethnic	Two-sample	NR	Generalised summary-data-based mendelian randomisation	OR	0.957911			0.24
	Prats-Uribe A.	2020	32891675	Number of very large HDL particles	Lipids, lipoproteins and derivatives	24925	Kettunen et al., 2016	European	Yes	5e-08	YES		0.05	0.01		9	0.021		47	1.1	Coronary artery disease	CHD	60801	184305	CARDIoGRAMplusC4D	Multi-ethnic	Two-sample	NR	Generalised summary-data-based mendelian randomisation	OR	0.802519			7.1e-06
	Prats-Uribe A.	2020	32891675	TG levels in very large HDLs	Lipids, lipoproteins and derivatives	24925	Kettunen et al., 2016	European	Yes	5e-08	YES		0.05	0.01		13	0.021		41	1.1	Coronary artery disease	CHD	60801	184305	CARDIoGRAMplusC4D	Multi-ethnic	Two-sample	NR	Generalised summary-data-based mendelian randomisation	OR	1.15027			0.0068
	Schooling CM	2020	32838838	Statin mimic	Steroids and hormones		UK Biobank	European	Yes	5e-08	NO			0.05	rs12916	1					Coronary artery disease	CHD	25410	154508	UK Biobank	European	NA	NR	IVW	OR	0.55	0.38	0.79	0.001		OR
	Schooling CM	2020	32838838	Statin mimic	Steroids and hormones		UK Biobank	European	Yes	5e-08	NO			0.05	rs12916, rs5909, rs10066707, rs17238484, rs2006760 and rs2303152	6					Coronary artery disease	CHD	25410	154508	UK Biobank	European	NA	NR	IVW	OR	0.54	0.33	0.89	0.02		OR
	Schooling CM	2020	32838838	Testosterone	Steroids and hormones		UK Biobank	European	Yes	5e-08	NO			0.05		125					Coronary artery disease	CHD	25410	154508	UK Biobank	European	NA	NR	IVW	OR	1.11	1.04	1.19	0.003	0.84	OR	1.1	0.98	1.23	0.09	OR	1.18	1.06	1.31	0.002
	Schooling CM	2020	32838838	Statin mimic	Steroids and hormones		UK Biobank	European	Yes	5e-08	NO			0.05	rs12916	1					Coronary artery disease	CHD	12511	199569	UK Biobank	European	NA	NR	IVW	OR	0.87	0.59	1.27	0.46		OR
	Schooling CM	2020	32838838	Statin mimic	Steroids and hormones		UK Biobank	European	Yes	5e-08	NO			0.05		6					Coronary artery disease	CHD	12511	199569	UK Biobank	European	NA	NR	IVW	OR	0.79	0.54	1.13	0.2		OR
	Schooling CM	2020	32838838	Testosterone	Steroids and hormones		UK Biobank	European	Yes	5e-08	NO			0.05	rs12916, rs5909, rs10066707, rs17238484, rs2006760 and rs2303152	125					Coronary artery disease	CHD	12511	199569	UK Biobank	European	NA	NR	IVW	OR	0.96	0.89	1.03	0.29	0.05	OR	1.08	0.94	1.23	0.27	OR	1.03	0.92	1.14	0.63
	Thom C. S.	2020	32833022	Smoking Initiation	Lifestyle, education and behavior	1232091	Liu et al., 2019	European	Yes	5e-08	NO			0.01		342	0.0126	6976			Coronary artery disease	CHD	65671	481590	GWAS by Van Der Harst, P. and Verweij, N. , 2018	European	Two-sample	1 SD	IVW	OR	1.21	1.16	1.26	1.97e-20	0.07	OR	1.25	1.06	1.48	0.0106	OR	1.23	1.17	1.28	1.41e-20
	Thom C. S.	2020	32833022	Lifetime smoking	Lifestyle, education and behavior	462690	UK Biobank	European	Yes	5e-08	NO			0.01		120	0.0007	636			Coronary artery disease	CHD	65671	481590	GWAS by Van Der Harst, P. and Verweij, N. , 2018	European	Two-sample	1 SD	IVW	OR	1.97	1.66	2.34	6.93e-15	0.08	OR	1.09	0.55	2.16	0.802	OR	2.03	1.7	2.44	1.7e-14
	Yuan S.	2020	32805626	TNF	Inflammatory and thrombotic biomarkers	30912	GWAS	European	Yes	5e-08	YES		0.00017		rs2857602, rs10744774, rs3184504, rs7182229	4			80	=0.85 or =1.16	stroke	Stroke	67162	454450	MEGASTROKE	Multi-ethnic	Two-sample	one unit increase in tural log of TNF (pg/ml)	IVW	OR	1.76	1.26	2.47	0.001
	Yuan S.	2020	32805626	TNF	Inflammatory and thrombotic biomarkers	30912	GWAS	European	Yes	5e-08	YES		0.00017		rs2857602, rs10744774, rs3184504, rs7182229	4			80	=0.63 or =1.37	stroke	Stroke	9652	357991	UK Biobank	European	Two-sample	one unit increase in tural log of TNF (pg/ml)	IVW	OR	1.51	0.83	2.75	0.181
	Yuan S.	2020	32805626	TNF	Inflammatory and thrombotic biomarkers	30912	GWAS	European	Yes	5e-08	YES		0.00017		rs2857602, rs10744774, rs3184504, rs7182229	4			80		Ischemic Stroke	Stroke	60341		MEGASTROKE	Multi-ethnic	Two-sample	one unit increase in tural log of TNF (pg/ml)	IVW	OR	2.27	1.5	3.43	0.0001
	Yuan S.	2020	32805626	TNF	Inflammatory and thrombotic biomarkers	30912	GWAS	European	Yes	5e-08	YES		0.00017		rs2857602, rs10744774, rs3184504, rs7182229	4			80	=0.39 or =1.61	Ischemic Stroke	Stroke	3554	364089	UK Biobank	European	Two-sample	one unit increase in tural log of TNF (pg/ml)	IVW	OR	1.61	0.68	3.83	0.279
	Yuan S.	2020	32805626	TNF	Inflammatory and thrombotic biomarkers	30912	GWAS	European	Yes	5e-08	YES		0.00017		rs2857602, rs10744774, rs3184504, rs7182229	4			80	=0.55 or =1.47	Large vessel ischemic stroke	Stroke	6688	146392	MEGASTROKE	Multi-ethnic	Two-sample	one unit increase in tural log of TNF (pg/ml)	IVW	OR	2.18	0.78	6.12	0.139
	Yuan S.	2020	32805626	TNF	Inflammatory and thrombotic biomarkers	30912	GWAS	European	Yes	5e-08	YES		0.00017		rs2857602, rs10744774, rs3184504, rs7182229	4			80	=0.65 or =1.36	Small vessel ischemic stroke	Stroke	11710	192662	MEGASTROKE	Multi-ethnic	Two-sample	one unit increase in tural log of TNF (pg/ml)	IVW	OR	2.07	1.44	2.98	9.8e-06
	Yuan S.	2020	32805626	TNF	Inflammatory and thrombotic biomarkers	30912	GWAS	European	Yes	5e-08	YES		0.00017		rs2857602, rs10744774, rs3184504, rs7182229	4			80	=0.61 or =1.40	Cardioembolic ischemic stroke	Stroke	9006	204570	MEGASTROKE	Multi-ethnic	Two-sample	one unit increase in tural log of TNF (pg/ml)	IVW	OR	2.47	1.12	5.45	0.025
	Yuan S.	2020	32805626	TNF	Inflammatory and thrombotic biomarkers	30912	GWAS	European	Yes	5e-08	YES		0.00017		rs2857602, rs10744774, rs3184504, rs7182229	4			80	=0.82 or =1.20	Coronary artery disease	CHD	60801	123504	CARDIoGRAMplusC4D	Multi-ethnic	Two-sample	one unit increase in tural log of TNF (pg/ml)	IVW	OR	2.25	1.5	3.37	9.1e-05
	Yuan S.	2020	32805626	TNF	Inflammatory and thrombotic biomarkers	30912	GWAS	European	Yes	5e-08	YES		0.00017		rs2857602, rs10744774, rs3184504, rs7182229	4			80	=0.76 or =1.25	Coronary artery disease	CHD	24531	343112	UK Biobank	European	Two-sample	one unit increase in tural log of TNF (pg/ml)	IVW	OR	2.16	0.79	5.87	0.132
	Cui NH	2020	32757651	Poly(ADP-Ribose) Polymerase Activity	Other metabolites/biomarkers	3149	Cohort by Cui et al.	Asian			NO					16		65.2			Coronary artery disease	CHD					NA	1 SD	Two-stage least squares	OR	1.35	1.2	1.53	1.28424e-06							OR	1.33	1.11	1.59	0.002
	Luo S.	2020	32748028	AMPK	Proteins and drug targets	123665	Meta-Analyses of Glucose and Insulin-related traits Consortium (MAGIC)	European	Yes	0.05	NO			0.3		42					Coronary artery disease	CHD	38098	353101	UK Biobank	European	NA	% reduction	Wald ratio	OR	0.47	0.26	0.84	0.0116116
	Luo S.	2020	32748028	AMPK	Proteins and drug targets	123665	Meta-Analyses of Glucose and Insulin-related traits Consortium (MAGIC)	European	Yes	0.05	NO			0.3		42					Coronary artery disease	CHD	60801	123504	CARDIoGRAMplusC4D	European	NA		IVW	OR	0.48	0.33	0.72	0.000289
	Li. L.	2020	32740755	Genetic Intelligence Score	Other diseases and traits		GWAS by Savage et al.	European	Yes	5e-08	NO				NR						Coronary artery disease	CHD	20310	184305	CARDIoGRAMplusC4D	European	Two-sample	1 SD	IVW	OR	0.747	0.691	0.808	3.18e-13		OR	0.75	0.52	1.081	0.1245	OR	0.762	0.684	0.849	8.881e-07
	Ali L.	2020	32679274	LDL-C	Lipids, lipoproteins and derivatives	343621	UK Biobank	European		5e-08	NO			0.3	rs55714927, rs58574748 and rs12449427 Genetic Score	3					Coronary artery disease	CHD	60801	123504	CARDIoGRAMplusC4D	Multi-ethnic	Two-sample	10 mg/dl LDLc reduction	IVW	OR	0.74	0.57	0.96	0.023563
	Ali L.	2020	32679274	LDL-C	Lipids, lipoproteins and derivatives	343621	UK Biobank	European		5e-08	NO			0.3	rs55714927, rs58574748 and rs12449427 Genetic Score	3					Myocardial infarction	MI					Two-sample	10 mg/dl LDLc reduction	IVW	OR	0.71	0.53	0.95	0.0214199
	Gill. D.	2020	32627641	Mean arterial pressure	Clinical measurements	162967	UK Biobank	European	Yes	5e-08	NO			0.001		124					Coronary artery disease	CHD	60801	123504	CARDIoGRAMplusC4D	Multi-ethnic	Two-sample	10–mm Hg increase in genetically predicted MAP	IVW	OR	1.61	1.47	1.77	9.0145e-24							OR	1.6	1.42	1.79	1.77078e-15
	Gill. D.	2020	32627641	Mean arterial pressure	Clinical measurements	131435	UK Biobank	European	Yes	5e-08	NO			0.001		124					Coronary artery disease	CHD	131584		UK Biobank	European	Two-sample	10–mm Hg increase in genetically predicted MAP	IVW	OR	1.58	1.42	1.75	9.40676e-18							OR	1.54	1.33	1.78	6.33469e-09
	Georgakis M. K.	2020	32623925	Mean arterial pressure	Clinical measurements	162967	UK Biobank	European	Yes	5e-08	NO			0.01		133					Ischemic Stroke	Stroke	60341	454450	MEGASTROKE	Multi-ethnic	Two-sample	1 SD	IVW	OR	1.47	1.3	1.67	1.6424e-09							OR	1.48	1.35	1.65	2.74e-14
	Georgakis M. K.	2020	32623925	Mean arterial pressure	Clinical measurements	162967	UK Biobank	European	Yes	5e-08	NO			0.01		133					Ischemic Stroke	Stroke	3180	407842	UK Biobank	European	Two-sample	1 SD	IVW	OR	1.59	1.29	1.97	1.75928e-05							OR				0.05
	Georgakis M. K.	2020	32623925	Mean arterial pressure	Clinical measurements	245261	UK Biobank	European	Yes	5e-08	NO			0.01		197					Ischemic Stroke	Stroke	60341	454450	MEGASTROKE	Multi-ethnic	Two-sample	1 SD	IVW	OR	1.39	1.26	1.53	2.96088e-11							OR	1.63223	1.48342	1.81757	3.25758e-21
	Georgakis M. K.	2020	32623925	Mean arterial pressure	Clinical measurements	245261	UK Biobank	European	Yes	5e-08	NO			0.01		197					Ischemic Stroke	Stroke	3180	407842	UK Biobank	European	Two-sample	1 SD	IVW	OR	1.39	1.17	1.65	0.000173372							OR
	Georgakis M. K.	2020	32623925	Pulse Pressure	Other diseases and traits	162967	UK Biobank	European	Yes	5e-08	NO			0.01		100					Ischemic Stroke	Stroke	60341	454450	MEGASTROKE	Multi-ethnic	Two-sample	1 SD	IVW	OR	1	0.73	1.37	1							OR	1.40565	1.1937	1.65523	4.43943e-05
	Georgakis M. K.	2020	32623925	Pulse Pressure	Other diseases and traits	162967	UK Biobank	European	Yes	5e-08	NO			0.01		100					Ischemic Stroke	Stroke	3180	407842	UK Biobank	European	Two-sample	1 SD	IVW	OR	1.1	0.93	1.33	0.296332							OR
	Georgakis M. K.	2020	32623925	Pulse Pressure	Other diseases and traits	245261	UK Biobank	European	Yes	5e-08	NO			0.01		249					Ischemic Stroke	Stroke	60341	454450	MEGASTROKE	Multi-ethnic	Two-sample	1 SD	IVW	OR	1.23	1.13	1.34	1.92867e-06							OR	1.38664	1.27783	1.52534	4.58978e-13
	Georgakis M. K.	2020	32623925	Pulse Pressure	Other diseases and traits	245261	UK Biobank	European	Yes	5e-08	NO			0.01		249					Ischemic Stroke	Stroke	3180	407842	UK Biobank	European	Two-sample	1 SD	IVW	OR	1.27	1.13	1.34	3.86892e-08							OR
	Larsson S. C.	2020	32548700	IGF-1	Diabetes and related biomarkers	358072	UK Biobank	European	Yes	5e-08	NO			0.01		408	0.094	0.809			Coronary artery disease	CHD	60801	123504	CARDIoGRAMplusC4D	Multi-ethnic	Two-sample	1 SD	IVW	OR	1.09	1.02	1.16	0.008		OR	0.98	0.85	1.13	0.806	OR	1.05	0.97	1.14	0.204	7	OR	1.1	1.04
	Larsson S. C.	2020	32548700	IGF-1	Diabetes and related biomarkers	358072	UK Biobank	European	Yes	5e-08	NO			0.01		398	0.094	0.809			Ischemic Stroke	Stroke	60341	454450	MEGASTROKE	Multi-ethnic	Two-sample	1 SD	IVW	OR	1.03	0.97	1.08	0.264		OR	0.98	0.87	1.11	0.801	OR	0.97	0.9	1.04	0.38	2	OR	1.02	0.97
	Ng J.C.M.	2020	32407514	Glucagon	Diabetes and related biomarkers	3301	GWAS by Sun et al.	European	Yes	5e-06	YES	Bonferroni	0.0004	0.05		24		26.23			Coronary artery disease	CHD	76014	264785	UK Biobank, “SOFT” Coronary artery disease GWAS, and CARDIoGRAMplusC4D 1000 Genomes-based GWAS	Multi-ethnic	Two-sample	1 SD	IVW	OR	1.03	1.0003	1.05	0.048	0.67	OR	1.01	0.95	1.08	0.69	OR	1.04	1.001	1.08	0.048	0	OR	1.03	1.003
	Ng J.C.M.	2020	32407514	Glucagon	Diabetes and related biomarkers	3301	GWAS by Sun et al.	European	Yes	5e-06	YES	Bonferroni	0.0004	0.05		24		26.23			Coronary artery disease	CHD	60801	123504	CARDIoGRAMplusC4D and 1000G GWAS	Multi-ethnic	Two-sample	1 SD	IVW	OR	1.03	1.00004	1.06	0.0497	0.69	OR	1.05	0.97	1.13	0.25	OR	1.03	0.99	1.08	0.18	0	OR	1.03	1.01
	Ng J.C.M.	2020	32407514	Glucagon	Diabetes and related biomarkers	3301	GWAS by Sun et al.	European	Yes	5e-06	YES	Bonferroni	0.0004	0.05		24		26.23			Coronary artery disease	CHD	10801	137371	UK Biobank	European	Two-sample	1 SD	IVW	OR	1.02	0.98	1.06	0.28	0.43	OR	0.99	0.9	1.08	0.76	OR	1.03	0.99	1.08	0.16	0	OR	1.02	0.98
	Li J.	2020	32406924	Metabolic signature	Other metabolites/biomarkers	1925	NHS/HPFS participants	European	Yes	5e-06	NO					58					Coronary artery disease	CHD	122733	424528	GWAS by Pvd et al, 2018	European	Two-sample	1 SD	Mode-based estimate of Hartwig (MBE)	OR	0.92	0.91	0.94	6.98337e-24
	Li J.	2020	32406924	Metabolic signature	Other metabolites/biomarkers	1925	NHS/HPFS participants	European	Yes	5e-06	NO					58					Stroke	Stroke	40585	406111	GWAS by Malik et al., 2018	European	Two-sample	1 SD	Mode-based estimate of Hartwig (MBE)	OR	0.91	0.88	0.94	2.08316e-08
	Li J.	2020	32406924	Metabolic signature	Other metabolites/biomarkers	1925	NHS/HPFS participants	European	Yes	5e-06	NO					58					Ischemic Stroke	Stroke		406111	GWAS by Malik et al., 2018	European	Two-sample	1 SD	Mode-based estimate of Hartwig (MBE)	OR	0.89	0.86	0.92	1.25824e-11
	Chen W.	2020	32398352	Insulin resistance	Diabetes and related biomarkers	299899	MAGIC, GLGC & GENESIS	European	Yes	0.005	YES	Bonferroni	0.0083			53					Coronary artery disease	CHD	60801	123504	CARDIoGRAMplusC4D	European	Two-sample	1 SD	IVW	OR	1.79	1.57	2.04	2.90663e-18	0.67	OR	1.68	1.22	2.32	0.002	OR	1.73	1.39	2.16	1.09216e-06
	Chen W.	2020	32398352	Insulin resistance	Diabetes and related biomarkers	299899	MAGIC, GLGC & GENESIS	European	Yes	0.005	YES	Bonferroni	0.0083			52					Coronary artery disease	CHD	60801	123504	CARDIoGRAMplusC4D	European	Two-sample	1 SD	IVW	OR	1.86	1.6	2.17	1.42792e-15	0.65	OR	2.12	1.18	3.82	0.01	OR	2.09	1.66	2.64	4.71914e-10
	Chen W.	2020	32398352	Insulin resistance	Diabetes and related biomarkers	299899	MAGIC, GLGC & GENESIS	European	Yes	0.005	YES	Bonferroni	0.0083			28					Coronary artery disease	CHD	60801	123504	CARDIoGRAMplusC4D	European	Two-sample	1 SD	IVW	OR	1.66	1.29	2.14	8.67324e-05	0.32	OR	0.94	0.3	2.99	0.92	OR	1.86	1.3	2.67	0.001
	Chen W.	2020	32398352	Insulin resistance	Diabetes and related biomarkers	299899	MAGIC, GLGC & GENESIS	European	Yes	0.005	YES	Bonferroni	0.0083			53					Myocardial Infarction	MI	43677	128199	CARDIoGRAMplusC4D	European	Two-sample	1 SD	IVW	OR	1.78	1.54	2.06	7.88988e-15	0.98	OR	1.78	1.27	2.49	0.001	OR	1.76	1.35	2.3	3.19499e-05
	Chen W.	2020	32398352	Insulin resistance	Diabetes and related biomarkers	299899	MAGIC, GLGC & GENESIS	European	Yes	0.005	YES	Bonferroni	0.0083			52					Myocardial Infarction	MI	43677	128199	CARDIoGRAMplusC4D	European	Two-sample	1 SD	IVW	OR	1.79	1.52	2.13	1.34258e-11	0.89	OR	1.87	1.01	3.44	0.045	OR	1.97	1.52	2.56	3.4232e-07
	Chen W.	2020	32398352	Insulin resistance	Diabetes and related biomarkers	299899	MAGIC, GLGC & GENESIS	European	Yes	0.005	YES	Bonferroni	0.0083			28					Myocardial Infarction	MI	43677	128199	CARDIoGRAMplusC4D	European	Two-sample	1 SD	IVW	OR	1.68	1.27	2.23	0.000303567	0.27	OR	0.8	0.2	3.13	0.74	OR	1.99	1.32	3.02	0.001
	Chen W.	2020	32398352	Insulin resistance	Diabetes and related biomarkers	299899	MAGIC, GLGC & GENESIS	European	Yes	0.005	YES	Bonferroni	0.0083			53					Ischemic Stroke	Stroke	40585	406111	MEGASTROKE	European	Two-sample	1 SD	IVW	OR	1.21	1.05	1.4	0.007	0.053	OR	0.92	0.66	1.27	0.61	OR	1.15	0.92	1.44	0.21
	Chen W.	2020	32398352	Insulin resistance	Diabetes and related biomarkers	299899	MAGIC, GLGC & GENESIS	European	Yes	0.005	YES	Bonferroni	0.0083			52					Ischemic Stroke	Stroke	40585	406111	MEGASTROKE	European	Two-sample	1 SD	IVW	OR	1.36	1.15	1.6	0.000262439	0.92	OR	1.32	0.71	2.44	0.38	OR	1.39	1.09	1.77	0.008
	Chen W.	2020	32398352	Insulin resistance	Diabetes and related biomarkers	299899	MAGIC, GLGC & GENESIS	European	Yes	0.005	YES	Bonferroni	0.0083			28					Ischemic Stroke	Stroke	40585	406111	MEGASTROKE	European	Two-sample	1 SD	IVW	OR	1.31	1	1.72	0.054	0.57	OR	2.07	0.41	10.42	0.38	OR	1.63	1.08	2.48	0.02
	Zhuang Z.	2020	32384904	Moderate to vigorous physical activity	Lifestyle, education and behavior	377234	Klimentidis YC et al.,2018	European		5e-08	YES	Bonferroni	0.00417		rs1043595, rs1379183, rs149943, rs2035562, rs3094622, rs7804463, rs7854466	9					Coronary artery disease	CHD	60801	123504	CARDIoGRAMplusC4D	Multi-ethnic	Two-sample	1 SD	IVW	OR	1.38	0.55	3.47	0.499	0.399	OR	0.03	0	200.14	0.444	OR	1.97	0.58	6.74	0.278
	Zhuang Z.	2020	32384904	Vigorous physical activity	Lifestyle, education and behavior	261055	Klimentidis YC et al.,2018	European		5e-08	YES	Bonferroni	0.00417		rs1248860, rs13243553, rs2764261, rs328902, rs3781411	5					Coronary artery disease	CHD	60801	123504	CARDIoGRAMplusC4D	Multi-ethnic	Two-sample	1 SD	IVW	OR	0.65	0.47	0.9	0.009	0.258	OR	0.19	0.02	1.61	0.129	OR	0.67	0.45	0.99	0.044
	Zhuang Z.	2020	32384904	Sedentary behaviors	Lifestyle, education and behavior	91105	Aiden Doherty et al., 2018	European		5e-08	YES	Bonferroni	0.00417		rs25966, rs26579, rs6801032, rs7779206	4					Coronary artery disease	CHD	60801	123504	CARDIoGRAMplusC4D	Multi-ethnic	Two-sample	1 SD	IVW	OR	1.14	0.61	2.1	0.687	0.606	OR	0.01	0.21	509.98	0.617	OR	1.2	0.64	2.24	0.563
	Zhuang Z.	2020	32384904	Sleep duration	Lifestyle, education and behavior	44563	Daniel J. Gottlieb et al, 2015	European		5e-08	YES	Bonferroni	0.00417		rs1191685, rs1807282, rs1823125, rs1964463, rs2394403, rs4248149, rs4587207	7					Coronary artery disease	CHD	60801	123504	CARDIoGRAMplusC4D	Multi-ethnic	Two-sample	1 SD	IVW	OR	1	0.99	1	0.162	0.218	OR	1.08	0.95	1.22	0.238	OR	1	0.99	1	0.55
	Zhuang Z.	2020	32384904	Moderate to vigorous physical activity	Lifestyle, education and behavior	377234	Klimentidis YC et al.,2018	European		5e-08	YES	Bonferroni	0.00417		rs1043595, rs1379183, rs149943, rs2035562, rs3094622, rs7804463, rs7854466	9					Myocardial Infarction	MI	43676	128197	CARDIoGRAMplusC4D	Multi-ethnic	Two-sample	1 SD	IVW	OR	1.88	0.52	6.79	0.338	0.288	OR	40.69	0.12	13643	0.212	OR	1.64	0.74	3.63	0.225
	Zhuang Z.	2020	32384904	Vigorous physical activity	Lifestyle, education and behavior	261055	Klimentidis YC et al.,2018	European		5e-08	YES	Bonferroni	0.00417		rs1248860, rs13243553, rs2764261, rs328902, rs3781411	5					Myocardial Infarction	MI	43676	128197	CARDIoGRAMplusC4D	Multi-ethnic	Two-sample	1 SD	IVW	OR	0.74	0.59	0.93	0.01	0.56	OR	1.01	0.35	2.97	0.982	OR	0.74	0.56	0.99	0.041
	Zhuang Z.	2020	32384904	Sedentary behaviors	Lifestyle, education and behavior	91105	Aiden Doherty et al., 2018	European		5e-08	YES	Bonferroni	0.00417		rs25966, rs26579, rs6801032, rs7779206	4					Myocardial Infarction	MI	43676	128197	CARDIoGRAMplusC4D	Multi-ethnic	Two-sample	1 SD	IVW	OR	1.45	0.89	2.37	0.14	0.931	OR	2.7	0	3.47116e+06	0.89	OR	1.33	0.83	2.11	0.233
	Zhuang Z.	2020	32384904	Sleep duration	Lifestyle, education and behavior	44563	Daniel J. Gottlieb et al, 2015	European		5e-08	YES	Bonferroni	0.00417		rs1191685, rs1807282, rs1823125, rs1964463, rs2394403, rs4248149, rs4587207	7					Myocardial Infarction	MI	43676	128197	CARDIoGRAMplusC4D	Multi-ethnic	Two-sample	1 SD	IVW	OR	1	0.99	1	0.688	0.477	OR	1.07	0.88	1.31	0.482	OR	1	1	1.01	0.816
	Zhuang Z.	2020	32384904	Moderate to vigorous physical activity	Lifestyle, education and behavior	377234	Klimentidis YC et al.,2018	European		5e-08	YES	Bonferroni	0.00417		rs1043595, rs1379183, rs149943, rs2035562, rs3094622, rs7804463, rs7854466	9					Stroke	Stroke	37792	397209	NINDS SiGN and ISGC	Multi-ethnic	Two-sample	1 SD	IVW	OR	1.33	0.58	3.05	0.501	0.512	OR	0.42	0.01	14.44	0.632	OR	1.78	0.59	5.34	0.304
	Zhuang Z.	2020	32384904	Vigorous physical activity	Lifestyle, education and behavior	261055	Klimentidis YC et al.,2018	European		5e-08	YES	Bonferroni	0.00417		rs1248860, rs13243553, rs2764261, rs328902, rs3781411	5					Stroke	Stroke	37792	397209	NINDS SiGN and ISGC	Multi-ethnic	Two-sample	1 SD	IVW	OR	1.23	0.77	1.97	0.381	0.197	OR	0.34	0.04	2.55	0.291	OR	1.37	0.86	2.16	0.185
	Zhuang Z.	2020	32384904	Sedentary behaviors	Lifestyle, education and behavior	91105	Aiden Doherty et al., 2018	European		5e-08	YES	Bonferroni	0.00417		rs25966, rs26579, rs6801032, rs7779206	4					Stroke	Stroke	37792	397209	NINDS SiGN and ISGC	Multi-ethnic	Two-sample	1 SD	IVW	OR	0.85	0.48	1.52	0.589	0.66	OR	0.04	0	31697.7	0.644	OR	0.86	0.45	1.65	0.647
	Zhuang Z.	2020	32384904	Sleep duration	Lifestyle, education and behavior	44563	Daniel J. Gottlieb et al, 2015	European		5e-08	YES	Bonferroni	0.00417		rs1191685, rs1807282, rs1823125, rs1964463, rs2394403, rs4248149, rs4587207	7					Stroke	Stroke	37792	397209	NINDS SiGN and ISGC	Multi-ethnic	Two-sample	1 SD	IVW	OR	1	1	1.01	0.231	0.01	OR	1.22	1.05	1.41	0.008	OR	1	0.99	1.01	0.771
	Marouli E.	2020	32374820	TSH	Steroids and hormones	72000	GWAS by Teumer et al., 2018			5e-08	YES	Bonferroni	0.0125			54	0.094				Coronary artery disease	CHD	122733	424528	GWAS meta-analysis by Van Harst et al., 2018	Multi-ethnic	Two-sample	1 SD	IVW	OR	0.947	0.911	0.985	0.008
	Marouli E.	2020	32374820	FT4	Steroids and hormones	72000	GWAS by Teumer et al., 2018			5e-08	YES	Bonferroni	0.0125			28	0.048				Coronary artery disease	CHD	122733	424528	GWAS meta-analysis by Van Harst et al., 2018	Multi-ethnic	Two-sample	1 SD	IVW	OR	0.971	0.895	1.055	0.502
	Marouli E.	2020	32374820	TSH	Steroids and hormones	72000	GWAS by Teumer et al., 2018			5e-08	YES	Bonferroni	0.0125			54	0.094				Stroke	Stroke	67162	454450	GWAS meta-analysis by Malik et al., 2018	Multi-ethnic	Two-sample	1 SD	IVW	OR	1.006	0.964	1.05	0.798
	Marouli E.	2020	32374820	FT4	Steroids and hormones	72000	GWAS by Teumer et al., 2018			5e-08	YES	Bonferroni	0.0125			28	0.048				Stroke	Stroke	67162	454450	GWAS meta-analysis by Malik et al., 2018	Multi-ethnic	Two-sample	1 SD	IVW	OR	0.988	0.9939	1.04	0.66
	Marouli E.	2020	32374820	Hashimoto's disease	Other diseases and traits	500000	UK Biobank	European		5e-08	YES	Bonferroni	0.0125			20					Coronary artery disease	CHD	122733	424528	GWAS meta-analysis by Van Harst et al., 2018	Multi-ethnic	Two-sample	1 SD	MVMR	OR	1.028	1	1.057	0.067
	Larsson S. C.	2020	32367730	Alcohol consumption	Lifestyle, education and behavior	941280	GWAS by Liu et al., 2018	European	Yes	5e-08	YES	Bonferroni	0.006	0.1		93	0.0025	29	80	1.21	Coronary artery disease	CHD	90079	491090	CARDIoGRAMplusC4D and UK Biobank	European	Two-sample	1 SD	IVW	OR	1.164	0.998	1.358	0.052		OR	1.47	1.146	1.885	0.002	OR	1.309	1.091	1.571	0.004		OR	1.162	1.019
	Larsson S. C.	2020	32367730	Alcohol consumption	Lifestyle, education and behavior	941280	GWAS by Liu et al., 2018	European	Yes	5e-08	YES	Bonferroni	0.006	0.1		94	0.0025	29	80	1.21	Coronary artery disease	CHD	11221	197822	UK Biobank	European	Two-sample	1 SD	IVW	OR	1.39	0.98	1.96	0.064
	Larsson S. C.	2020	32367730	Alcohol consumption	Lifestyle, education and behavior	941280	GWAS by Liu et al., 2018	European	Yes	5e-08	YES	Bonferroni	0.006	0.1	rs1229984	1					Coronary artery disease	CHD	90079	491090	CARDIoGRAMplusC4D and UK Biobank	European	Two-sample	1 SD	IVW	OR	1.48	1.21	1.82	0.000191
	Larsson S. C.	2020	32367730	Alcohol consumption	Lifestyle, education and behavior	941280	GWAS by Liu et al., 2018	European	Yes	5e-08	YES	Bonferroni	0.006	0.1		92	0.0025	29	80	1.21	Coronary artery disease	CHD	90079	491090	CARDIoGRAMplusC4D and UK Biobank	European	Two-sample	1 SD	IVW	OR	1.073	0.892	1.29	0.453		OR	1.564	0.982	2.494	0.06	OR	1.255	1.012	1.557	0.039		OR	1.148	1.005
	Larsson S. C.	2020	32367730	Alcohol consumption	Lifestyle, education and behavior	941280	GWAS by Liu et al., 2018	European	Yes	5e-08	YES	Bonferroni	0.006	0.1		92	0.0025	29	80	1.22	Stroke	Stroke	76814	491090	MEGASTROKE and UK Biobank	European	Two-sample	1 SD	IVW	OR	1.27	1.116	1.445	0.000287		OR	1.205	0.974	1.49	0.085	OR	1.298	1.07	1.575	0.008	0	OR	1.27	1.116
	Larsson S. C.	2020	32367730	Alcohol consumption	Lifestyle, education and behavior	941280	GWAS by Liu et al., 2018	European	Yes	5e-08	YES	Bonferroni	0.006	0.1		94	0.0025	29	80	1.22	Stroke	Stroke	3980	197822	UK Biobank	European	Two-sample	1 SD	IVW	OR	1.26	0.83	1.92	0.282
	Larsson S. C.	2020	32367730	Alcohol consumption	Lifestyle, education and behavior	941280	GWAS by Liu et al., 2018	European	Yes	5e-08	YES	Bonferroni	0.006	0.1	rs1229984	1					Stroke	Stroke	76814	491090	MEGASTROKE and UK Biobank	European	Two-sample	1 SD	IVW	OR	1.33	1.06	1.62	0.014
	Larsson S. C.	2020	32367730	Alcohol consumption	Lifestyle, education and behavior	941280	GWAS by Liu et al., 2018	European	Yes	5e-08	YES	Bonferroni	0.006	0.1		91	0.0025	29	80	1.22	Stroke	Stroke	76814	491090	MEGASTROKE and UK Biobank	European	Two-sample	1 SD	IVW	OR	1.257	1.078	1.467	0.004		OR	1.033	0.714	1.494	0.863	OR	1.088	0.87	1.36	0.462		OR	1.257	1.078
	Van de Vegte Y.	2020	32317632	Time spent watching television	Lifestyle, education and behavior	417555	UK Biobank	European	Yes	1e-08	NO					127					Coronary artery disease	CHD	60801	123504	CARDIoGRAMplusC4D	European	Two-sample	1 SD	IVW - random	OR	1.439	1.248	1.66	5.63e-07		OR	2.161	1.124	4.156	0.0226	OR	1.439	1.201	1.723	7.82e-05		OR	1.439	1.248
	Van de Vegte Y.	2020	32317632	Time spent watching television	Lifestyle, education and behavior	417555	UK Biobank	European	Yes	1e-08	NO					127					Coronary artery disease	CHD	60801	123504	CARDIoGRAMplusC4D	European	Two-sample	1 SD	IVW - fixed	OR	1.439	1.282	1.616	7.28e-10
	Van de Vegte Y.	2020	32317632	Time spent watching television	Lifestyle, education and behavior	417555	UK Biobank	European	Yes	1e-08	NO					93					Coronary artery disease	CHD	60801	123504	CARDIoGRAMplusC4D	European	Two-sample	1 SD	IVW	OR	1.504	1.307	1.731	1.26e-08
	Van de Vegte Y.	2020	32317632	Computer use	Lifestyle, education and behavior	414927	UK Biobank	European	Yes	1e-08	NO					32					Coronary artery disease	CHD	60801	123504	CARDIoGRAMplusC4D	European	Two-sample	1 SD	IVW - random	OR	0.809	0.599	1.092	0.166		OR	0.204	0.018	2.364	0.213	OR	0.816	0.582	1.142	0.235		OR	0.809	0.599
	Van de Vegte Y.	2020	32317632	Computer use	Lifestyle, education and behavior	414927	UK Biobank	European	Yes	1e-08	NO					32					Coronary artery disease	CHD	60801	123504	CARDIoGRAMplusC4D	European	Two-sample	1 SD	IVW - fixed	OR	0.809	0.642	1.019	0.0716
	Van de Vegte Y.	2020	32317632	Computer use	Lifestyle, education and behavior	414927	UK Biobank	European	Yes	1e-08	NO					27					Coronary artery disease	CHD	60801	123504	CARDIoGRAMplusC4D	European	Two-sample	1 SD	IVW	OR	0.891	0.689	1.151	0.375
	Van de Vegte Y.	2020	32317632	Driving	Lifestyle, education and behavior	422271	UK Biobank	European	Yes	1e-08	NO					4					Coronary artery disease	CHD	60801	123504	CARDIoGRAMplusC4D	European	Two-sample	1 SD	IVW - random	OR	2.651	1.354	5.191	0.00446		OR	2.651	1.354	5.191	0.00446	OR
	Van de Vegte Y.	2020	32317632	Driving	Lifestyle, education and behavior	422271	UK Biobank	European	Yes	1e-08	NO					4					Coronary artery disease	CHD	60801	123504	CARDIoGRAMplusC4D	European	Two-sample	1 SD	IVW - fixed	OR	2.651	1.354	5.191	0.00446
	Van de Vegte Y.	2020	32317632	Driving	Lifestyle, education and behavior	422271	UK Biobank	European	Yes	1e-08	NO				rs10186876, rs4765541, rs60112558	3					Coronary artery disease	CHD	60801	123504	CARDIoGRAMplusC4D	European	Two-sample	1 SD	IVW	OR	2.866	1.303	6.303	0.00886
	Larsson S. C.	2020	32300774	Smoking Initiation	Lifestyle, education and behavior	1232091	Meta-analysis of 29 studies by Liu et al., 2019	European	Yes	5e-08	YES	Bonferroni	0.0036	0.1		361	0.023				Coronary artery disease	CHD	29278	433412	UK Biobank	European	Two-sample	1 SD	IVW	OR	1.36	1.27	1.45	6.9e-19	0.78	OR	1.3	0.98	1.73	0.06	OR	1.33	1.22	1.45	2.7e-12
	Larsson S. C.	2020	32300774	Smoking Initiation	Lifestyle, education and behavior	1232091	Meta-analysis of 29 studies by Liu et al., 2019	European	Yes	5e-08	YES	Bonferroni	0.0036	0.1		361	0.023				Coronary artery disease	CHD	60801	123504	CARDIoGRAMplusC4D	European	Two-sample	1 SD	IVW	OR	1.26	1.18	1.35	3.9e-11	0.69	OR	1.34	0.99	1.8	0.06	OR	1.24	1.13	1.36	3.1e-06
	Larsson S. C.	2020	32300774	Lifetime smoking	Lifestyle, education and behavior	462690	UK Biobank	European	Yes	5e-08	YES	Bonferroni	0.0036	0.1		126					Coronary artery disease	CHD	29278	433412	UK Biobank	European	Two-sample	1 SD	IVW	OR	1.71	0.49	1.98	1.12e-13	0.66	OR	1.52	0.87	2.67	0.15	OR	1.62	1.37	1.92	2.7e-08
	Larsson S. C.	2020	32300774	Lifetime smoking	Lifestyle, education and behavior	462690	UK Biobank	European	Yes	5e-08	YES	Bonferroni	0.0036	0.1		126					Coronary artery disease	CHD	60801	123504	CARDIoGRAMplusC4D	European	Two-sample	1 SD	IVW	OR	1.55	1.33	1.81	1.53e-08	0.006	OR	0.66	0.35	1.24	0.2	OR	1.66	1.37	2.01	2.8e-07
	Larsson S. C.	2020	32300774	Smoking Initiation	Lifestyle, education and behavior	1232091	Meta-analysis of 29 studies by Liu et al., 2019	European	Yes	5e-08	YES	Bonferroni	0.0036	0.1		361					Ischemic Stroke	Stroke	4602	458088	UK Biobank	European	Two-sample	1 SD	IVW	OR	1.3	1.15	1.48	4.4e-05	0.45	OR	1.07	0.63	1.82	0.8	OR	1.36	1.13	1.64	0.001
	Larsson S. C.	2020	32300774	Smoking Initiation	Lifestyle, education and behavior	1232091	Meta-analysis of 29 studies by Liu et al., 2019	European	Yes	5e-08	YES	Bonferroni	0.0036	0.1		361					Ischemic Stroke	Stroke	34217	404630	MEGASTROKE	European	Two-sample	1 SD	IVW	OR	1.24	1.17	1.33	1.3e-10	0.25	OR	1.06	0.8	1.4	0.67	OR	1.22	1.12	1.34	6.5e-06
	Larsson S. C.	2020	32300774	Lifetime smoking	Lifestyle, education and behavior	462690	UK Biobank	European	Yes	5e-08	YES	Bonferroni	0.00036	0.1		126					Ischemic Stroke	Stroke	4602	458088	UK Biobank	European	Two-sample	1 SD	IVW	OR	1.72	1.3	2.26	0.00013	0.16	OR	3.66	1.22	10.9	0.02	OR	1.75	1.15	2.67	0.009
	Larsson S. C.	2020	32300774	Lifetime smoking	Lifestyle, education and behavior	462690	UK Biobank	European	Yes	5e-08	YES	Bonferroni	0.00036	0.1		126					Ischemic Stroke	Stroke	34217	404630	MEGASTROKE	European	Two-sample	1 SD	IVW	OR	1.24	1.17	1.33	1.3e-10	0.32	OR	0.93	0.54	1.6	0.79	OR	1.18	0.97	1.44	0.1
	Tang B.	2020	32270255	Major Depressive disorder	Other diseases and traits	807533	GWAS meta-analysis by Howard et al., 2019	European		5e-08	YES	Bonferroni	0.0083			96			55	1.2	Coronary artery disease	CHD	60801	123504	CARDIoGRAMplusC40D	Multi-ethnic	Two-sample	one-unit increase in loge odds of MDD	IVW	OR	1.16	1.05	1.29	0.0047	0.46	OR	1.38	0.86	2.2	0.18	OR	1.29	1.11	1.5	0.0009	0	OR	1.19	1.07
	Yuan S.	2020	32223966	IL-6R	Inflammatory and thrombotic biomarkers	8293	The Cardiovascular Risk in Young Finns Study, National FINRISK Study	European		5e-08	YES		0.001		rs4129267	1					Coronary artery disease	CHD	60801	123504	CARDIoGRAMplusC4D	European	Two-sample	1 SD	IVW	OR	0.64	0.54	0.76	2.22e-07
	Yuan S.	2020	32223966	IL-16	Inflammatory and thrombotic biomarkers	8293	The Cardiovascular Risk in Young Finns Study, National FINRISK Study	European		5e-08	YES		0.001		rs4778636	1	0.041		98	1.1	Coronary artery disease	CHD	60801	123504	CARDIoGRAMplusC4D	European	Two-sample	1 SD	IVW	OR	0.95	0.91	0.99	0.033
	Yuan S.	2020	32223966	IL-17	Inflammatory and thrombotic biomarkers	8293	The Cardiovascular Risk in Young Finns Study, National FINRISK Study	European		5e-08	YES		0.001		rs1530455	1	0.005		28	1.1	Coronary artery disease	CHD	60801	123504	CARDIoGRAMplusC4D	European	Two-sample	1 SD	IVW	OR	1.04	0.87	1.24	0.687
	Yuan S.	2020	32223966	IL-2ra	Inflammatory and thrombotic biomarkers	8293	The Cardiovascular Risk in Young Finns Study, National FINRISK Study	European		5e-08	YES		0.001		rs12722497	1	0.044		98	1.1	Coronary artery disease	CHD	60801	123504	CARDIoGRAMplusC4D	European	Two-sample	1 SD	IVW	OR	0.96	0.91	1.02	0.163
	Yuan S.	2020	32223966	IL-18	Inflammatory and thrombotic biomarkers	8293	The Cardiovascular Risk in Young Finns Study, National FINRISK Study	European		5e-08	YES		0.001		rs385076, rs17229943, rs71478720	3	0.066		100	1.1	Coronary artery disease	CHD	60801	123504	CARDIoGRAMplusC4D	European	Two-sample	1 SD	IVW	OR	0.98	0.92	1.03	0.386
	Yuan S.	2020	32223966	IL-1ra	Inflammatory and thrombotic biomarkers	9285	Whitehall II Study, National FINRISK Study, Health 2000, Myocardial Infarction Genetics Consortium Study	European		5e-08	YES		0.001		rs4251961, rs6759676	2	0.02		79	1.1	Coronary artery disease	CHD	60801	123504	CARDIoGRAMplusC4D	European	Two-sample	1 SD	IVW	OR	1.36	1.14	1.63	0.000537
	Yuan S.	2020	32223966	IL-6R	Inflammatory and thrombotic biomarkers	8293	The Cardiovascular Risk in Young Finns Study, National FINRISK Study	European		5e-08	YES		0.001		rs4129267	1					Ischemic Stroke	Stroke	34217	404630	MEGASTROKE	European	Two-sample	1 SD	IVW	OR	0.81	0.67	0.98	0.026
	Yuan S.	2020	32223966	IL-16	Inflammatory and thrombotic biomarkers	8293	The Cardiovascular Risk in Young Finns Study, National FINRISK Study	European		5e-08	YES		0.001		rs4778636	1	0.041		95	1.1	Ischemic Stroke	Stroke	34217	404630	MEGASTROKE	European	Two-sample	1 SD	IVW	OR	0.99	0.94	1.04	0.708
	Yuan S.	2020	32223966	IL-17	Inflammatory and thrombotic biomarkers	8293	The Cardiovascular Risk in Young Finns Study, National FINRISK Study	European		5e-08	YES		0.001		rs1530455	1	0.005		24	1.1	Ischemic Stroke	Stroke	34217	404630	MEGASTROKE	European	Two-sample	1 SD	IVW	OR	1.13	0.92	1.39	0.233
	Yuan S.	2020	32223966	IL-2ra	Inflammatory and thrombotic biomarkers	8293	The Cardiovascular Risk in Young Finns Study, National FINRISK Study	European		5e-08	YES		0.001		rs12722497	1	0.044		96	1.1	Ischemic Stroke	Stroke	34217	404630	MEGASTROKE	European	Two-sample	1 SD	IVW	OR	1	0.95	1.05	0.968
	Yuan S.	2020	32223966	IL-18	Inflammatory and thrombotic biomarkers	8293	The Cardiovascular Risk in Young Finns Study, National FINRISK Study	European		5e-08	YES		0.001		rs385076, rs17229943, rs71478720	3	0.066		99	1.1	Ischemic Stroke	Stroke	34217	404630	MEGASTROKE	European	Two-sample	1 SD	IVW	OR	1.03	0.97	1.1	0.265
	Yuan S.	2020	32223966	IL-1ra	Inflammatory and thrombotic biomarkers	9285	Whitehall II Study, National FINRISK Study, Health 2000, Myocardial Infarction Genetics Consortium Study	European		5e-08	YES		0.001		rs4251961, rs6759676	2	0.02		70	1.1	Ischemic Stroke	Stroke	34217	404630	MEGASTROKE	European	Two-sample	1 SD	IVW	OR	0.91	0.76	1.08	0.273
	Richardson T. G.	2020	32203549	LDL-C	Lipids, lipoproteins and derivatives	440546	UK Biobank	European	Yes	5e-08	YES	Bonferroni	0.01	0.001		209		164.34			Coronary artery disease	CHD	60801	123504	CARDIoGRAMplusC4D	European	Two-sample	1 SD	IVW	OR	1.66	1.49	1.86	2.39e-19
	Richardson T. G.	2020	32203549	TG	Lipids, lipoproteins and derivatives	441016	UK Biobank	European	Yes	5e-08	YES	Bonferroni	0.01	0.001		409		116.78			Coronary artery disease	CHD	60801	123504	CARDIoGRAMplusC4D	European	Two-sample	1 SD	IVW	OR	1.34	1.25	1.44	9.12e-16
	Richardson T. G.	2020	32203549	ApoB	Lipids, lipoproteins and derivatives	439214	UK Biobank	European	Yes	5e-08	YES	Bonferroni	0.01	0.001		234		153.36			Coronary artery disease	CHD	60801	123504	CARDIoGRAMplusC4D	European	Two-sample	1 SD	IVW	OR	1.73	1.56	1.91	1.48e-25
	Richardson T. G.	2020	32203549	HDL-C	Lipids, lipoproteins and derivatives	403943	UK Biobank	European	Yes	5e-08	YES	Bonferroni	0.01	0.001		490		124.67			Coronary artery disease	CHD	60801	123504	CARDIoGRAMplusC4D	European	Two-sample	1 SD	IVW	OR	0.8	0.75	0.86	1.66e-10
	Richardson T. G.	2020	32203549	ApoA-I	Lipids, lipoproteins and derivatives	393193	UK Biobank	European	Yes	5e-08	YES	Bonferroni	0.01	0.001		407		120.62			Coronary artery disease	CHD	60801	123504	CARDIoGRAMplusC4D	European	Two-sample	1 SD	IVW	OR	0.83	0.77	0.89	9.96e-07
	Long P.	2020	31927564	Folate Concentration	Dietary intake and micronutrient concentrations	37341	GWAS by Grarup et al., 2013	European		5e-08	NO			0.2	rs1801133, rs17421511, rs652197	3	0.0001				Coronary artery disease	CHD	60801	123504	CARDIoGRAMplusC4D	European	Two-sample	1 SD	IVW	OR	1	0.88	1.14	0.95	0.18	OR	0.22	0.02	2.1	0.19	OR	1	0.84	1.19	0.99
	Long P.	2020	31927564	Folate Concentration	Dietary intake and micronutrient concentrations	3210	DongFeng-Tongji cohort	Asian		5e-08	NO			0.2	rs1801133, rs17421511, rs652198	4					Coronary artery disease	CHD	1605	1605	DongFeng-Tongji cohort	Asian	One-sample	1 SD	IVW	OR	0.88	0.59	1.32	0.53376		OR
	Zhai J. V.	2020	31925185	Insulin	Diabetes and related biomarkers	108557	GWAS by Scott et al., 2012	European	Yes	5e-08	YES	Bonferroni	2.5e-05	0.01		10	0.01				Myocardial Infarction	MI	14442	377568	UK Biobank	European	Two-sample	1 SD	IVW	OR	2.87	1.3	6.33	0.009
	Zhai J. V.	2020	31925185	Insulin	Diabetes and related biomarkers	108557	GWAS by Scott et al., 2012	European	Yes	5e-08	YES	Bonferroni	2.5e-05	0.01		10	0.01				Myocardial Infarction	MI	11182	380828	UK Biobank	European	Two-sample	1 SD	IVW	OR	4.27	1.6	11.3	0.004
	Zhai J. V.	2020	31925185	Insulin	Diabetes and related biomarkers	108557	GWAS by Scott et al., 2012	European	Yes	5e-08	YES	Bonferroni	2.5e-05	0.01		10	0.01				Myocardial Infarction	MI	3260	388750	UK Biobank	European	Two-sample	1 SD	IVW	OR	0.8	0.23	2.84	0.73
	Zhai J. V.	2020	31925185	Insulin adjusted for BMI (insulin resistance)	Diabetes and related biomarkers	108557	GWAS by Scott et al., 2012	European	Yes	5e-08	YES	Bonferroni	2.5e-05	0.01		10	0.01				Myocardial Infarction	MI	14442	377568	UK Biobank	European	Two-sample	1 SD	IVW	OR	2.63	1.36	5.07	0.004
	Zhai J. V.	2020	31925185	Insulin adjusted for BMI (insulin resistance)	Diabetes and related biomarkers	108557	GWAS by Scott et al., 2012	European	Yes	5e-08	YES	Bonferroni	2.5e-05	0.01		10	0.01				Myocardial Infarction	MI	11182	380828	UK Biobank	European	Two-sample	1 SD	IVW	OR	3.6	1.46	8.83	0.005
	Zhai J. V.	2020	31925185	Insulin adjusted for BMI (insulin resistance)	Diabetes and related biomarkers	108557	GWAS by Scott et al., 2012	European	Yes	5e-08	YES	Bonferroni	2.5e-05	0.01		10	0.01				Myocardial Infarction	MI	3260	388750	UK Biobank	European	Two-sample	1 SD	IVW	OR	0.96	0.3	3.09	0.95
	Zhai J. V.	2020	31925185	Insulin resistance	Diabetes and related biomarkers	108557	GWAS by Scott et al., 2012	European	Yes	5e-08	YES	Bonferroni	2.5e-05	0.01							Myocardial Infarction	MI	4662	387348	UK Biobank	European	Two-sample	1 SD	IVW	OR	3.23	1.88	5.56	2.4e-05
	Zhai J. V.	2020	31925185	Insulin resistance	Diabetes and related biomarkers	108557	GWAS by Scott et al., 2012	European	Yes	5e-08	YES	Bonferroni	2.5e-05	0.01							Myocardial Infarction	MI	12584	379426	UK Biobank	European	Two-sample	1 SD	IVW	OR	4.17	2.24	7.77	6.9e-07
	Zhai J. V.	2020	31925185	Insulin resistance	Diabetes and related biomarkers	108557	GWAS by Scott et al., 2012	European	Yes	5e-08	YES	Bonferroni	2.5e-05	0.01							Myocardial Infarction	MI	20506	371504	UK Biobank	European	Two-sample	1 SD	IVW	OR	1.41	0.46	4.29	0.55
	Zhai J. V.	2020	31925185	Insulin	Diabetes and related biomarkers	108557	GWAS by Scott et al., 2012	European	Yes	5e-08	YES	Bonferroni	2.5e-05	0.01		10	0.01			1.13	Myocardial Infarction	MI	42561	123504	CARDIoGRAMplusC4D	European	Two-sample	1 SD	IVW	OR	1.9	1.04	3.49	0.04
	Zhai J. V.	2020	31925185	Insulin adjusted for BMI (insulin resistance)	Diabetes and related biomarkers	108557	GWAS by Scott et al., 2012	European	Yes	5e-08	YES	Bonferroni	2.5e-05	0.01		10	0.01			1.13	Myocardial Infarction	MI	42561	123504	CARDIoGRAMplusC4D	European	Two-sample	1 SD	IVW	OR	2.2	1.08	4.5	0.03
	Zhai J. V.	2020	31925185	Insulin	Diabetes and related biomarkers	108557	GWAS by Scott et al., 2012	European	Yes	5e-08	YES	Bonferroni	2.5e-05	0.01		10	0.01			1.13	Myocardial Infarction	MI	57003	123504	CARDIoGRAMplusC4D	European	Two-sample	1 SD	IVW	OR	2.21	1.37	3.58	0.001
	Zhai J. V.	2020	31925185	Insulin adjusted for BMI (insulin resistance)	Diabetes and related biomarkers	108557	GWAS by Scott et al., 2012	European	Yes	5e-08	YES	Bonferroni	2.5e-05	0.01		10	0.01			1.13	Myocardial Infarction	MI	57003	123504	CARDIoGRAMplusC4D	European	Two-sample	1 SD	IVW	OR	2.42	1.49	3.93	0.0003
	Marouli E.	2019	30937401	Height	Anthropometrics	700000	GIANT	European	Yes	5e-08	NO			0.05		827	0.3				Coronary artery disease	CHD	60801	123504	CARDIoGRAMplusC4D	European	Two-sample	1 SD	IVW	OR	0.839457			4.44089e-16		OR	0.865888			0.000784724	OR	0.835596			3.771e-10
	Marouli E.	2019	30937401	Height	Anthropometrics	700000	GIANT	European	Yes	5e-08	NO			0.05		806	0.3				Coronary artery disease	CHD	60801	123504	CARDIoGRAMplusC4D	European	Two-sample	1 SD	IVW	OR	0.845354			2		OR	0.844847			1.3254e-05	OR	0.83619			3.984e-10
	Marouli E.	2019	31924955	Height	Anthropometrics		UK Biobank	European	Yes	5e-08	NO			0.05		828	0.3				Coronary artery disease	CHD	23755	425339	UK Biobank	European	One-sample	1 SD	Two-stage least squares	OR	0.808688	0.844976	0.773958	2.50925e-21
	Marouli E.	2019	31924955	Height (unweighted GRS)	Anthropometrics		UK Biobank	European	Yes	5e-08	NO			0.05		828	0.3				Coronary artery disease	CHD	23755	425339	UK Biobank	European	One-sample	1 SD	Two-stage least squares	OR	0.773363	0.815024	0.733832	7.94354e-22
	Marouli E.	2019	31924955	Height (unweighted GRS)	Anthropometrics		UK Biobank	European	Yes	5e-08	NO			0.05		828	0.3				Coronary artery disease	CHD	23755	425339	UK Biobank	European	One-sample	1 SD	Two-stage least squares	OR	0.802166	0.845588	0.760974	2.48567e-16
	Marouli E.	2019	31924955	Height (unweighted GRS)	Anthropometrics		UK Biobank	European	Yes	5e-08	NO			0.05		828	0.3				Coronary artery disease	CHD	23755	425339	UK Biobank	European	One-sample	1 SD	Two-stage least squares	OR	0.760617	0.803912	0.719654	3.40209e-22
	Marouli E.	2019	31924955	Height (unweighted GRS)	Anthropometrics		UK Biobank	European	Yes	5e-08	NO			0.05		828	0.3				Coronary artery disease	CHD	23755	425339	UK Biobank	European	One-sample	1 SD	Two-stage least squares	OR	0.759522	0.802868	0.718516	2.63051e-22
	Marouli E.	2019	31924955	Height (unweighted GRS)	Anthropometrics		UK Biobank	European	Yes	5e-08	NO			0.05		828	0.3				Coronary artery disease	CHD	23755	425339	UK Biobank	European	One-sample	1 SD	Two-stage least squares	OR	0.813922	0.860427	0.76993	3.79581e-13
	Nicpay M.	2019	31907388	Education Qualifications: None of the above	Lifestyle, education and behavior	10481	Ottawa Heart Genomics Study A, B & C (OHGS A2, OHGS B2, and OHGS C2), Cleveland Clinic Genebank (CCGB 2), Duke Cathgen Study (DUKE 2), and INTERHEART Study (ITH 2)	European	Yes	5e-08	NO			0.05		108					Coronary artery disease	CHD	6194	4287	Ottawa Heart Genomics Study A, B & C (OHGS A2, OHGS B2, and OHGS C2), Cleveland Clinic Genebank (CCGB 2), Duke Cathgen Study (DUKE 2), and INTERHEART Study (ITH 2)	European	Two-sample	1 SD	Generalised summary-data-based mendelian randomisation	OR	2.37053			6.58027e-07
	Nicpay M.	2019	31907388	Age completed full time education	Lifestyle, education and behavior	10481	Ottawa Heart Genomics Study A, B & C (OHGS A2, OHGS B2, and OHGS C2), Cleveland Clinic Genebank (CCGB 2), Duke Cathgen Study (DUKE 2), and INTERHEART Study (ITH 2)	European	Yes	5e-08	NO			0.05		44					Coronary artery disease	CHD	6194	4287	Ottawa Heart Genomics Study A, B & C (OHGS A2, OHGS B2, and OHGS C2), Cleveland Clinic Genebank (CCGB 2), Duke Cathgen Study (DUKE 2), and INTERHEART Study (ITH 2)	European	Two-sample	1 SD	Generalised summary-data-based mendelian randomisation	OR	0.656238			8.15598e-05
	Nicpay M.	2019	31907388	Qualifications: A levels/AS levels or equivalent	Lifestyle, education and behavior	10481	Ottawa Heart Genomics Study A, B & C (OHGS A2, OHGS B2, and OHGS C2), Cleveland Clinic Genebank (CCGB 2), Duke Cathgen Study (DUKE 2), and INTERHEART Study (ITH 2)	European	Yes	5e-08	NO			0.05		74					Coronary artery disease	CHD	6194	4287	Ottawa Heart Genomics Study A, B & C (OHGS A2, OHGS B2, and OHGS C2), Cleveland Clinic Genebank (CCGB 2), Duke Cathgen Study (DUKE 2), and INTERHEART Study (ITH 2)	European	Two-sample	1 SD	Generalised summary-data-based mendelian randomisation	OR	0.405203			1.70815e-07
	Nicpay M.	2019	31907388	Time spent watching television (TV)	Lifestyle, education and behavior	10481	Ottawa Heart Genomics Study A, B & C (OHGS A2, OHGS B2, and OHGS C2), Cleveland Clinic Genebank (CCGB 2), Duke Cathgen Study (DUKE 2), and INTERHEART Study (ITH 2)	European	Yes	5e-08	NO			0.05		100					Coronary artery disease	CHD	6194	4287	Ottawa Heart Genomics Study A, B & C (OHGS A2, OHGS B2, and OHGS C2), Cleveland Clinic Genebank (CCGB 2), Duke Cathgen Study (DUKE 2), and INTERHEART Study (ITH 2)	European	Two-sample	1 SD	Generalised summary-data-based mendelian randomisation	OR	1.635			5.25574e-08
	Nicpay M.	2019	31907388	Age at first live birth	Lifestyle, education and behavior	10481	Ottawa Heart Genomics Study A, B & C (OHGS A2, OHGS B2, and OHGS C2), Cleveland Clinic Genebank (CCGB 2), Duke Cathgen Study (DUKE 2), and INTERHEART Study (ITH 2)	European	Yes	5e-08	NO			0.05		23					Coronary artery disease	CHD	6194	4287	Ottawa Heart Genomics Study A, B & C (OHGS A2, OHGS B2, and OHGS C2), Cleveland Clinic Genebank (CCGB 2), Duke Cathgen Study (DUKE 2), and INTERHEART Study (ITH 2)	European	Two-sample	1 SD	Generalised summary-data-based mendelian randomisation	OR	0.688385			3.5688e-05
	Nicpay M.	2019	31907388	Standing height	Anthropometrics	10481	Ottawa Heart Genomics Study A, B & C (OHGS A2, OHGS B2, and OHGS C2), Cleveland Clinic Genebank (CCGB 2), Duke Cathgen Study (DUKE 2), and INTERHEART Study (ITH 2)	European	Yes	5e-08	NO			0.05		3188					Coronary artery disease	CHD	6194	4287	Ottawa Heart Genomics Study A, B & C (OHGS A2, OHGS B2, and OHGS C2), Cleveland Clinic Genebank (CCGB 2), Duke Cathgen Study (DUKE 2), and INTERHEART Study (ITH 2)	European	Two-sample	1 SD	Generalised summary-data-based mendelian randomisation	OR	0.82501			7.34479e-41
	Nicpay M.	2019	31907388	Age first had sexual intercourse	Lifestyle, education and behavior	10481	Ottawa Heart Genomics Study A, B & C (OHGS A2, OHGS B2, and OHGS C2), Cleveland Clinic Genebank (CCGB 2), Duke Cathgen Study (DUKE 2), and INTERHEART Study (ITH 2)	European	Yes	5e-08	NO			0.05		236					Coronary artery disease	CHD	6194	4287	Ottawa Heart Genomics Study A, B & C (OHGS A2, OHGS B2, and OHGS C2), Cleveland Clinic Genebank (CCGB 2), Duke Cathgen Study (DUKE 2), and INTERHEART Study (ITH 2)	European	Two-sample	1 SD	Generalised summary-data-based mendelian randomisation	OR	0.771926			1.46949e-09
	Nicpay M.	2019	31907388	High light scatter reticulocyte count	Clinical measurements	10481	Ottawa Heart Genomics Study A, B & C (OHGS A2, OHGS B2, and OHGS C2), Cleveland Clinic Genebank (CCGB 2), Duke Cathgen Study (DUKE 2), and INTERHEART Study (ITH 2)	European	Yes	5e-08	NO			0.05		684					Coronary artery disease	CHD	6194	4287	Ottawa Heart Genomics Study A, B & C (OHGS A2, OHGS B2, and OHGS C2), Cleveland Clinic Genebank (CCGB 2), Duke Cathgen Study (DUKE 2), and INTERHEART Study (ITH 2)	European	Two-sample	1 SD	Generalised summary-data-based mendelian randomisation	OR	93526.5			1.33617e-08
	Nicpay M.	2019	31907388	Time spend outdoors in summer	Lifestyle, education and behavior	10481	Ottawa Heart Genomics Study A, B & C (OHGS A2, OHGS B2, and OHGS C2), Cleveland Clinic Genebank (CCGB 2), Duke Cathgen Study (DUKE 2), and INTERHEART Study (ITH 2)	European	Yes	5e-08	NO			0.05		35					Coronary artery disease	CHD	6194	4287	Ottawa Heart Genomics Study A, B & C (OHGS A2, OHGS B2, and OHGS C2), Cleveland Clinic Genebank (CCGB 2), Duke Cathgen Study (DUKE 2), and INTERHEART Study (ITH 2)	European	Two-sample	1 SD	Generalised summary-data-based mendelian randomisation	OR	1.70365			1.35259e-05
	Nicpay M.	2019	31907388	Frequency of tiredness / lethargy in last 2 weeks	Lifestyle, education and behavior	10481	Ottawa Heart Genomics Study A, B & C (OHGS A2, OHGS B2, and OHGS C2), Cleveland Clinic Genebank (CCGB 2), Duke Cathgen Study (DUKE 2), and INTERHEART Study (ITH 2)	European	Yes	5e-08	NO			0.05		29					Coronary artery disease	CHD	6194	4287	Ottawa Heart Genomics Study A, B & C (OHGS A2, OHGS B2, and OHGS C2), Cleveland Clinic Genebank (CCGB 2), Duke Cathgen Study (DUKE 2), and INTERHEART Study (ITH 2)	European	Two-sample	1 SD	Generalised summary-data-based mendelian randomisation	OR	1.83671			0.000151241
	Nicpay M.	2019	31907388	Fluid intelligence score	Lifestyle, education and behavior	10481	Ottawa Heart Genomics Study A, B & C (OHGS A2, OHGS B2, and OHGS C2), Cleveland Clinic Genebank (CCGB 2), Duke Cathgen Study (DUKE 2), and INTERHEART Study (ITH 2)	European	Yes	5e-08	NO			0.05		54					Coronary artery disease	CHD	6194	4287	Ottawa Heart Genomics Study A, B & C (OHGS A2, OHGS B2, and OHGS C2), Cleveland Clinic Genebank (CCGB 2), Duke Cathgen Study (DUKE 2), and INTERHEART Study (ITH 2)	European	Two-sample	1 SD	Generalised summary-data-based mendelian randomisation	OR	0.884829			3.20225e-06
	Nicpay M.	2019	31907388	Sitting height	Anthropometrics	10481	Ottawa Heart Genomics Study A, B & C (OHGS A2, OHGS B2, and OHGS C2), Cleveland Clinic Genebank (CCGB 2), Duke Cathgen Study (DUKE 2), and INTERHEART Study (ITH 2)	European	Yes	5e-08	NO			0.05		1969					Coronary artery disease	CHD	6194	4287	Ottawa Heart Genomics Study A, B & C (OHGS A2, OHGS B2, and OHGS C2), Cleveland Clinic Genebank (CCGB 2), Duke Cathgen Study (DUKE 2), and INTERHEART Study (ITH 2)	European	Two-sample	1 SD	Generalised summary-data-based mendelian randomisation	OR	0.848481			2.73972e-21
	Nicpay M.	2019	31907388	Types of physical activity in last 4 weeks: Walking for pleasure	Lifestyle, education and behavior	10481	Ottawa Heart Genomics Study A, B & C (OHGS A2, OHGS B2, and OHGS C2), Cleveland Clinic Genebank (CCGB 2), Duke Cathgen Study (DUKE 2), and INTERHEART Study (ITH 2)	European	Yes	5e-08	NO			0.05		8					Coronary artery disease	CHD	6194	4287	Ottawa Heart Genomics Study A, B & C (OHGS A2, OHGS B2, and OHGS C2), Cleveland Clinic Genebank (CCGB 2), Duke Cathgen Study (DUKE 2), and INTERHEART Study (ITH 2)	European	Two-sample	1 SD	Generalised summary-data-based mendelian randomisation	OR	0.09917			0.000172663
	Nicpay M.	2019	31907388	White blood cell (leukocyte) count	Other metabolites/biomarkers	10481	Ottawa Heart Genomics Study A, B & C (OHGS A2, OHGS B2, and OHGS C2), Cleveland Clinic Genebank (CCGB 2), Duke Cathgen Study (DUKE 2), and INTERHEART Study (ITH 2)	European	Yes	5e-08	NO			0.05		860					Coronary artery disease	CHD	6194	4287	Ottawa Heart Genomics Study A, B & C (OHGS A2, OHGS B2, and OHGS C2), Cleveland Clinic Genebank (CCGB 2), Duke Cathgen Study (DUKE 2), and INTERHEART Study (ITH 2)	European	Two-sample	1 SD	Generalised summary-data-based mendelian randomisation	OR	1.1258			4.65474e-10
	Nicpay M.	2019	31907388	Treatment/medication code: metformin	Dietary intake and micronutrient concentrations	10481	Ottawa Heart Genomics Study A, B & C (OHGS A2, OHGS B2, and OHGS C2), Cleveland Clinic Genebank (CCGB 2), Duke Cathgen Study (DUKE 2), and INTERHEART Study (ITH 2)	European	Yes	5e-08	NO			0.05		41					Coronary artery disease	CHD	6194	4287	Ottawa Heart Genomics Study A, B & C (OHGS A2, OHGS B2, and OHGS C2), Cleveland Clinic Genebank (CCGB 2), Duke Cathgen Study (DUKE 2), and INTERHEART Study (ITH 2)	European	Two-sample	1 SD	Generalised summary-data-based mendelian randomisation	OR	62.8833			2.89746e-12
	Nicpay M.	2019	31907388	Intelligence	Lifestyle, education and behavior	10481	Ottawa Heart Genomics Study A, B & C (OHGS A2, OHGS B2, and OHGS C2), Cleveland Clinic Genebank (CCGB 2), Duke Cathgen Study (DUKE 2), and INTERHEART Study (ITH 2)	European	Yes	5e-08	NO			0.05		232					Coronary artery disease	CHD	6194	4287	Ottawa Heart Genomics Study A, B & C (OHGS A2, OHGS B2, and OHGS C2), Cleveland Clinic Genebank (CCGB 2), Duke Cathgen Study (DUKE 2), and INTERHEART Study (ITH 2)	European	Two-sample	1 SD	Generalised summary-data-based mendelian randomisation	OR	0.768088			3.40552e-13
	Nicpay M.	2019	31907388	Birth weight	Anthropometrics	10481	Ottawa Heart Genomics Study A, B & C (OHGS A2, OHGS B2, and OHGS C2), Cleveland Clinic Genebank (CCGB 2), Duke Cathgen Study (DUKE 2), and INTERHEART Study (ITH 2)	European	Yes	5e-08	NO			0.05		137					Coronary artery disease	CHD	6194	4287	Ottawa Heart Genomics Study A, B & C (OHGS A2, OHGS B2, and OHGS C2), Cleveland Clinic Genebank (CCGB 2), Duke Cathgen Study (DUKE 2), and INTERHEART Study (ITH 2)	European	Two-sample	1 SD	Generalised summary-data-based mendelian randomisation	OR	0.753811			3.73141e-12
	Nicpay M.	2019	31907388	Age high blood pressure diagnosed	Other diseases and traits	10481	Ottawa Heart Genomics Study A, B & C (OHGS A2, OHGS B2, and OHGS C2), Cleveland Clinic Genebank (CCGB 2), Duke Cathgen Study (DUKE 2), and INTERHEART Study (ITH 2)	European	Yes	5e-08	NO			0.05		8					Coronary artery disease	CHD	6194	4287	Ottawa Heart Genomics Study A, B & C (OHGS A2, OHGS B2, and OHGS C2), Cleveland Clinic Genebank (CCGB 2), Duke Cathgen Study (DUKE 2), and INTERHEART Study (ITH 2)	European	Two-sample	1 SD	Generalised summary-data-based mendelian randomisation	OR	0.871857			1.11457e-17
	Nicpay M.	2019	31907388	Cereal type: Muesli	Dietary intake and micronutrient concentrations	10481	Ottawa Heart Genomics Study A, B & C (OHGS A2, OHGS B2, and OHGS C2), Cleveland Clinic Genebank (CCGB 2), Duke Cathgen Study (DUKE 2), and INTERHEART Study (ITH 2)	European	Yes	5e-08	NO			0.05		13					Coronary artery disease	CHD	6194	4287	Ottawa Heart Genomics Study A, B & C (OHGS A2, OHGS B2, and OHGS C2), Cleveland Clinic Genebank (CCGB 2), Duke Cathgen Study (DUKE 2), and INTERHEART Study (ITH 2)	European	Two-sample	1 SD	Generalised summary-data-based mendelian randomisation	OR	0.150502			2.10939e-05
	Nicpay M.	2019	31907388	Fed-up feelings	Lifestyle, education and behavior	10481	Ottawa Heart Genomics Study A, B & C (OHGS A2, OHGS B2, and OHGS C2), Cleveland Clinic Genebank (CCGB 2), Duke Cathgen Study (DUKE 2), and INTERHEART Study (ITH 2)	European	Yes	5e-08	NO			0.05		37					Coronary artery disease	CHD	6194	4287	Ottawa Heart Genomics Study A, B & C (OHGS A2, OHGS B2, and OHGS C2), Cleveland Clinic Genebank (CCGB 2), Duke Cathgen Study (DUKE 2), and INTERHEART Study (ITH 2)	European	Two-sample	1 SD	Generalised summary-data-based mendelian randomisation	OR	2.50551			4.09065e-05
	Nicpay M.	2019	31907388	Immature reticulocyte fraction	Clinical measurements	10481	Ottawa Heart Genomics Study A, B & C (OHGS A2, OHGS B2, and OHGS C2), Cleveland Clinic Genebank (CCGB 2), Duke Cathgen Study (DUKE 2), and INTERHEART Study (ITH 2)	European	Yes	5e-08	NO			0.05		599					Coronary artery disease	CHD	6194	4287	Ottawa Heart Genomics Study A, B & C (OHGS A2, OHGS B2, and OHGS C2), Cleveland Clinic Genebank (CCGB 2), Duke Cathgen Study (DUKE 2), and INTERHEART Study (ITH 2)	European	Two-sample	1 SD	Generalised summary-data-based mendelian randomisation	OR	1.07624			0.000264164
	Nicpay M.	2019	31907388	Smoking status: Never	Lifestyle, education and behavior	10481	Ottawa Heart Genomics Study A, B & C (OHGS A2, OHGS B2, and OHGS C2), Cleveland Clinic Genebank (CCGB 2), Duke Cathgen Study (DUKE 2), and INTERHEART Study (ITH 2)	European	Yes	5e-08	NO			0.05		102					Coronary artery disease	CHD	6194	4287	Ottawa Heart Genomics Study A, B & C (OHGS A2, OHGS B2, and OHGS C2), Cleveland Clinic Genebank (CCGB 2), Duke Cathgen Study (DUKE 2), and INTERHEART Study (ITH 2)	European	Two-sample	1 SD	Generalised summary-data-based mendelian randomisation	OR	0.538298			4.57463e-06
	Nicpay M.	2019	31907388	Mood swings	Lifestyle, education and behavior	10481	Ottawa Heart Genomics Study A, B & C (OHGS A2, OHGS B2, and OHGS C2), Cleveland Clinic Genebank (CCGB 2), Duke Cathgen Study (DUKE 2), and INTERHEART Study (ITH 2)	European	Yes	5e-08	NO			0.05		42					Coronary artery disease	CHD	6194	4287	Ottawa Heart Genomics Study A, B & C (OHGS A2, OHGS B2, and OHGS C2), Cleveland Clinic Genebank (CCGB 2), Duke Cathgen Study (DUKE 2), and INTERHEART Study (ITH 2)	European	Two-sample	1 SD	Generalised summary-data-based mendelian randomisation	OR	2.77483			8.79103e-07
	Nicpay M.	2019	31907388	Height	Anthropometrics	10481	Ottawa Heart Genomics Study A, B & C (OHGS A2, OHGS B2, and OHGS C2), Cleveland Clinic Genebank (CCGB 2), Duke Cathgen Study (DUKE 2), and INTERHEART Study (ITH 2)	European	Yes	5e-08	NO			0.05		849					Coronary artery disease	CHD	6194	4287	Ottawa Heart Genomics Study A, B & C (OHGS A2, OHGS B2, and OHGS C2), Cleveland Clinic Genebank (CCGB 2), Duke Cathgen Study (DUKE 2), and INTERHEART Study (ITH 2)	European	Two-sample	1 SD	Generalised summary-data-based mendelian randomisation	OR	0.871617			7.50431e-28
	Nicpay M.	2019	31907388	LDL-C	Lipids, lipoproteins and derivatives	10481	Ottawa Heart Genomics Study A, B & C (OHGS A2, OHGS B2, and OHGS C2), Cleveland Clinic Genebank (CCGB 2), Duke Cathgen Study (DUKE 2), and INTERHEART Study (ITH 2)	European	Yes	5e-08	NO			0.05		145					Coronary artery disease	CHD	6194	4287	Ottawa Heart Genomics Study A, B & C (OHGS A2, OHGS B2, and OHGS C2), Cleveland Clinic Genebank (CCGB 2), Duke Cathgen Study (DUKE 2), and INTERHEART Study (ITH 2)	European	Two-sample	1 SD	Generalised summary-data-based mendelian randomisation	OR	1.45111			3.25938e-131
	Nicpay M.	2019	31907388	TG	Lipids, lipoproteins and derivatives	10481	Ottawa Heart Genomics Study A, B & C (OHGS A2, OHGS B2, and OHGS C2), Cleveland Clinic Genebank (CCGB 2), Duke Cathgen Study (DUKE 2), and INTERHEART Study (ITH 2)	European	Yes	5e-08	NO			0.05		100					Coronary artery disease	CHD	6194	4287	Ottawa Heart Genomics Study A, B & C (OHGS A2, OHGS B2, and OHGS C2), Cleveland Clinic Genebank (CCGB 2), Duke Cathgen Study (DUKE 2), and INTERHEART Study (ITH 2)	European	Two-sample	1 SD	Generalised summary-data-based mendelian randomisation	OR	1.32255			3.4533e-25
	Nicpay M.	2019	31907388	Treatment/medication code: gliclazide	Other diseases and traits	10481	Ottawa Heart Genomics Study A, B & C (OHGS A2, OHGS B2, and OHGS C2), Cleveland Clinic Genebank (CCGB 2), Duke Cathgen Study (DUKE 2), and INTERHEART Study (ITH 2)	European	Yes	5e-08	NO			0.05		11					Coronary artery disease	CHD	6194	4287	Ottawa Heart Genomics Study A, B & C (OHGS A2, OHGS B2, and OHGS C2), Cleveland Clinic Genebank (CCGB 2), Duke Cathgen Study (DUKE 2), and INTERHEART Study (ITH 2)	European	Two-sample	1 SD	Generalised summary-data-based mendelian randomisation	OR	2156.78			0.000171557
	Nicpay M.	2019	31907388	HDL-C	Lipids, lipoproteins and derivatives	10481	Ottawa Heart Genomics Study A, B & C (OHGS A2, OHGS B2, and OHGS C2), Cleveland Clinic Genebank (CCGB 2), Duke Cathgen Study (DUKE 2), and INTERHEART Study (ITH 2)	European	Yes	5e-08	NO			0.05		149					Coronary artery disease	CHD	6194	4287	Ottawa Heart Genomics Study A, B & C (OHGS A2, OHGS B2, and OHGS C2), Cleveland Clinic Genebank (CCGB 2), Duke Cathgen Study (DUKE 2), and INTERHEART Study (ITH 2)	European	Two-sample	1 SD	Generalised summary-data-based mendelian randomisation	OR	0.828891			2.31427e-23
	Nicpay M.	2019	31907388	Types of physical activity in last 4 weeks	Lifestyle, education and behavior	10481	Ottawa Heart Genomics Study A, B & C (OHGS A2, OHGS B2, and OHGS C2), Cleveland Clinic Genebank (CCGB 2), Duke Cathgen Study (DUKE 2), and INTERHEART Study (ITH 2)	European	Yes	5e-08	NO			0.05		9					Coronary artery disease	CHD	6194	4287	Ottawa Heart Genomics Study A, B & C (OHGS A2, OHGS B2, and OHGS C2), Cleveland Clinic Genebank (CCGB 2), Duke Cathgen Study (DUKE 2), and INTERHEART Study (ITH 2)	European	Two-sample	1 SD	Generalised summary-data-based mendelian randomisation	OR	0.125563			5.23156e-06
	Nicpay M.	2019	31907388	TC	Lipids, lipoproteins and derivatives	10481	Ottawa Heart Genomics Study A, B & C (OHGS A2, OHGS B2, and OHGS C2), Cleveland Clinic Genebank (CCGB 2), Duke Cathgen Study (DUKE 2), and INTERHEART Study (ITH 2)	European	Yes	5e-08	NO			0.05		168					Coronary artery disease	CHD	6194	4287	Ottawa Heart Genomics Study A, B & C (OHGS A2, OHGS B2, and OHGS C2), Cleveland Clinic Genebank (CCGB 2), Duke Cathgen Study (DUKE 2), and INTERHEART Study (ITH 2)	European	Two-sample	1 SD	Generalised summary-data-based mendelian randomisation	OR	1.49355			1.34983e-109
	Nicpay M.	2019	31907388	T2D	Lipids, lipoproteins and derivatives	10481	Ottawa Heart Genomics Study A, B & C (OHGS A2, OHGS B2, and OHGS C2), Cleveland Clinic Genebank (CCGB 2), Duke Cathgen Study (DUKE 2), and INTERHEART Study (ITH 2)	European	Yes	5e-08	NO			0.05		49					Coronary artery disease	CHD	6194	4287	Ottawa Heart Genomics Study A, B & C (OHGS A2, OHGS B2, and OHGS C2), Cleveland Clinic Genebank (CCGB 2), Duke Cathgen Study (DUKE 2), and INTERHEART Study (ITH 2)	European	Two-sample	1 SD	Generalised summary-data-based mendelian randomisation	OR	1.12718			7.40211e-15
	Nicpay M.	2019	31907388	Past tobacco smoking	Lifestyle, education and behavior	10481	Ottawa Heart Genomics Study A, B & C (OHGS A2, OHGS B2, and OHGS C2), Cleveland Clinic Genebank (CCGB 2), Duke Cathgen Study (DUKE 2), and INTERHEART Study (ITH 2)	European	Yes	5e-08	NO			0.05		75					Coronary artery disease	CHD	6194	4287	Ottawa Heart Genomics Study A, B & C (OHGS A2, OHGS B2, and OHGS C2), Cleveland Clinic Genebank (CCGB 2), Duke Cathgen Study (DUKE 2), and INTERHEART Study (ITH 2)	European	Two-sample	1 SD	Generalised summary-data-based mendelian randomisation	OR	0.804726			0.00040047
	Nicpay M.	2019	31907388	Impedance of arm (left)	Anthropometrics	10481	Ottawa Heart Genomics Study A, B & C (OHGS A2, OHGS B2, and OHGS C2), Cleveland Clinic Genebank (CCGB 2), Duke Cathgen Study (DUKE 2), and INTERHEART Study (ITH 2)	European	Yes	5e-08	NO			0.05		802					Coronary artery disease	CHD	6194	4287	Ottawa Heart Genomics Study A, B & C (OHGS A2, OHGS B2, and OHGS C2), Cleveland Clinic Genebank (CCGB 2), Duke Cathgen Study (DUKE 2), and INTERHEART Study (ITH 2)	European	Two-sample	1 SD	Generalised summary-data-based mendelian randomisation	OR	0.747578			6.50453e-20
	Nicpay M.	2019	31907388	Impedance of arm (right)	Anthropometrics	10481	Ottawa Heart Genomics Study A, B & C (OHGS A2, OHGS B2, and OHGS C2), Cleveland Clinic Genebank (CCGB 2), Duke Cathgen Study (DUKE 2), and INTERHEART Study (ITH 2)	European	Yes	5e-08	NO			0.05		780					Coronary artery disease	CHD	6194	4287	Ottawa Heart Genomics Study A, B & C (OHGS A2, OHGS B2, and OHGS C2), Cleveland Clinic Genebank (CCGB 2), Duke Cathgen Study (DUKE 2), and INTERHEART Study (ITH 2)	European	Two-sample	1 SD	Generalised summary-data-based mendelian randomisation	OR	0.760091			1.50623e-17
	Nicpay M.	2019	31907388	Age when periods started (menarche)	Lifestyle, education and behavior	10481	Ottawa Heart Genomics Study A, B & C (OHGS A2, OHGS B2, and OHGS C2), Cleveland Clinic Genebank (CCGB 2), Duke Cathgen Study (DUKE 2), and INTERHEART Study (ITH 2)	European	Yes	5e-08	NO			0.05		223					Coronary artery disease	CHD	6194	4287	Ottawa Heart Genomics Study A, B & C (OHGS A2, OHGS B2, and OHGS C2), Cleveland Clinic Genebank (CCGB 2), Duke Cathgen Study (DUKE 2), and INTERHEART Study (ITH 2)	European	Two-sample	1 SD	Generalised summary-data-based mendelian randomisation	OR	0.848457			2.48601e-05
	Nicpay M.	2019	31907388	Insulin	Diabetes and related biomarkers	10481	Ottawa Heart Genomics Study A, B & C (OHGS A2, OHGS B2, and OHGS C2), Cleveland Clinic Genebank (CCGB 2), Duke Cathgen Study (DUKE 2), and INTERHEART Study (ITH 2)	European	Yes	5e-08	NO			0.05		10					Coronary artery disease	CHD	6194	4287	Ottawa Heart Genomics Study A, B & C (OHGS A2, OHGS B2, and OHGS C2), Cleveland Clinic Genebank (CCGB 2), Duke Cathgen Study (DUKE 2), and INTERHEART Study (ITH 2)	European	Two-sample	1 SD	Generalised summary-data-based mendelian randomisation	OR	2.19887			2.83418e-05
	Nicpay M.	2019	31907388	Non-cancer illness code, self-reported: pulmonary embolism +/- dvt	Other diseases and traits	10481	Ottawa Heart Genomics Study A, B & C (OHGS A2, OHGS B2, and OHGS C2), Cleveland Clinic Genebank (CCGB 2), Duke Cathgen Study (DUKE 2), and INTERHEART Study (ITH 2)	European	Yes	5e-08	NO			0.05		11					Coronary artery disease	CHD	6194	4287	Ottawa Heart Genomics Study A, B & C (OHGS A2, OHGS B2, and OHGS C2), Cleveland Clinic Genebank (CCGB 2), Duke Cathgen Study (DUKE 2), and INTERHEART Study (ITH 2)	European	Two-sample	1 SD	Generalised summary-data-based mendelian randomisation	OR	14347.9			8.07822e-08
	Nicpay M.	2019	31907388	Length of mobile phone use	Lifestyle, education and behavior	10481	Ottawa Heart Genomics Study A, B & C (OHGS A2, OHGS B2, and OHGS C2), Cleveland Clinic Genebank (CCGB 2), Duke Cathgen Study (DUKE 2), and INTERHEART Study (ITH 2)	European	Yes	5e-08	NO			0.05		21					Coronary artery disease	CHD	6194	4287	Ottawa Heart Genomics Study A, B & C (OHGS A2, OHGS B2, and OHGS C2), Cleveland Clinic Genebank (CCGB 2), Duke Cathgen Study (DUKE 2), and INTERHEART Study (ITH 2)	European	Two-sample	1 SD	Generalised summary-data-based mendelian randomisation	OR	1.51414			0.000173612
	Nicpay M.	2019	31907388	HbA1c	Diabetes and related biomarkers	10481	Ottawa Heart Genomics Study A, B & C (OHGS A2, OHGS B2, and OHGS C2), Cleveland Clinic Genebank (CCGB 2), Duke Cathgen Study (DUKE 2), and INTERHEART Study (ITH 2)	European	Yes	5e-08	NO			0.05		46					Coronary artery disease	CHD	6194	4287	Ottawa Heart Genomics Study A, B & C (OHGS A2, OHGS B2, and OHGS C2), Cleveland Clinic Genebank (CCGB 2), Duke Cathgen Study (DUKE 2), and INTERHEART Study (ITH 2)	European	Two-sample	1 SD	Generalised summary-data-based mendelian randomisation	OR	1.65171			2.98788e-09
	Nicpay M.	2019	31907388	Fasting blood glucose	Diabetes and related biomarkers	10481	Ottawa Heart Genomics Study A, B & C (OHGS A2, OHGS B2, and OHGS C2), Cleveland Clinic Genebank (CCGB 2), Duke Cathgen Study (DUKE 2), and INTERHEART Study (ITH 2)	European	Yes	5e-08	NO			0.05		39					Coronary artery disease	CHD	6194	4287	Ottawa Heart Genomics Study A, B & C (OHGS A2, OHGS B2, and OHGS C2), Cleveland Clinic Genebank (CCGB 2), Duke Cathgen Study (DUKE 2), and INTERHEART Study (ITH 2)	European	Two-sample	1 SD	Generalised summary-data-based mendelian randomisation	OR	1.24739			0.000141793
	Nicpay M.	2019	31907388	T2D adj. BMI	Diabetes and related biomarkers	10481	Ottawa Heart Genomics Study A, B & C (OHGS A2, OHGS B2, and OHGS C2), Cleveland Clinic Genebank (CCGB 2), Duke Cathgen Study (DUKE 2), and INTERHEART Study (ITH 2)	European	Yes	5e-08	NO			0.05		39					Coronary artery disease	CHD	6194	4287	Ottawa Heart Genomics Study A, B & C (OHGS A2, OHGS B2, and OHGS C2), Cleveland Clinic Genebank (CCGB 2), Duke Cathgen Study (DUKE 2), and INTERHEART Study (ITH 2)	European	Two-sample	1 SD	Generalised summary-data-based mendelian randomisation	OR	1.11369			8.09e-13
	Nicpay M.	2019	31907388	Illnesses of mother: Diabetes	Diabetes and related biomarkers	10481	Ottawa Heart Genomics Study A, B & C (OHGS A2, OHGS B2, and OHGS C2), Cleveland Clinic Genebank (CCGB 2), Duke Cathgen Study (DUKE 2), and INTERHEART Study (ITH 2)	European	Yes	5e-08	NO			0.05		20					Coronary artery disease	CHD	6194	4287	Ottawa Heart Genomics Study A, B & C (OHGS A2, OHGS B2, and OHGS C2), Cleveland Clinic Genebank (CCGB 2), Duke Cathgen Study (DUKE 2), and INTERHEART Study (ITH 2)	European	Two-sample	1 SD	Generalised summary-data-based mendelian randomisation	OR	13.9756			1.09828e-08
	Nicpay M.	2019	31907388	Insulin adjusted for BMI (insulin resistance)	Diabetes and related biomarkers	10481	Ottawa Heart Genomics Study A, B & C (OHGS A2, OHGS B2, and OHGS C2), Cleveland Clinic Genebank (CCGB 2), Duke Cathgen Study (DUKE 2), and INTERHEART Study (ITH 2)	European	Yes	5e-08	NO			0.05		16					Coronary artery disease	CHD	6194	4287	Ottawa Heart Genomics Study A, B & C (OHGS A2, OHGS B2, and OHGS C2), Cleveland Clinic Genebank (CCGB 2), Duke Cathgen Study (DUKE 2), and INTERHEART Study (ITH 2)	European	Two-sample	1 SD	Generalised summary-data-based mendelian randomisation	OR	2.14666			2.0279e-07
	Nicpay M.	2019	31907388	Impedance of whole body	Other diseases and traits	10481	Ottawa Heart Genomics Study A, B & C (OHGS A2, OHGS B2, and OHGS C2), Cleveland Clinic Genebank (CCGB 2), Duke Cathgen Study (DUKE 2), and INTERHEART Study (ITH 2)	European	Yes	5e-08	NO			0.05		947					Coronary artery disease	CHD	6194	4287	Ottawa Heart Genomics Study A, B & C (OHGS A2, OHGS B2, and OHGS C2), Cleveland Clinic Genebank (CCGB 2), Duke Cathgen Study (DUKE 2), and INTERHEART Study (ITH 2)	European	Two-sample	1 SD	Generalised summary-data-based mendelian randomisation	OR	0.78601			1.99853e-19
	Nicpay M.	2019	31907388	Blood clot in the leg	Other diseases and traits	10481	Ottawa Heart Genomics Study A, B & C (OHGS A2, OHGS B2, and OHGS C2), Cleveland Clinic Genebank (CCGB 2), Duke Cathgen Study (DUKE 2), and INTERHEART Study (ITH 2)	European	Yes	5e-08	NO			0.05		24					Coronary artery disease	CHD	6194	4287	Ottawa Heart Genomics Study A, B & C (OHGS A2, OHGS B2, and OHGS C2), Cleveland Clinic Genebank (CCGB 2), Duke Cathgen Study (DUKE 2), and INTERHEART Study (ITH 2)	European	Two-sample	1 SD	Generalised summary-data-based mendelian randomisation	OR	24.6311			7.2032e-06
	Nicpay M.	2019	31907388	Deep venous thrombosis	Other diseases and traits	10481	Ottawa Heart Genomics Study A, B & C (OHGS A2, OHGS B2, and OHGS C2), Cleveland Clinic Genebank (CCGB 2), Duke Cathgen Study (DUKE 2), and INTERHEART Study (ITH 2)	European	Yes	5e-08	NO			0.05		26					Coronary artery disease	CHD	6194	4287	Ottawa Heart Genomics Study A, B & C (OHGS A2, OHGS B2, and OHGS C2), Cleveland Clinic Genebank (CCGB 2), Duke Cathgen Study (DUKE 2), and INTERHEART Study (ITH 2)	European	Two-sample	1 SD	Generalised summary-data-based mendelian randomisation	OR	24.9524			9.30688e-06
	Miao L.	2019	31841051	Homocysteine	Amino acids and derivatives	57644	CardiogramPlusC4D	European	Yes	5e-08	NO			0.001	rs12780845, rs154657, rs1801133, rs1801222, rs2851391, rs4660306, rs548987, rs838133, rs9369898	9		1280			Coronary artery disease	CHD		184305	CARDIoGRAMplusC4D	European	Two-sample	unit increase in plasma Hcy level	IVW	HR	1.015	0.923	1.106	0.752	0.213						HR	0.916	0.789	1.042	0.17
	Miao L.	2019	31841051	Homocysteine	Amino acids and derivatives	57644	CardiogramPlusC4D	European	Yes	5e-08	NO			0.001	rs12780845, rs154657, rs1801133, rs1801222, rs2851391, rs4660306, rs548987, rs838133, rs9369898	9		2561			Myocardial Infarction	MI		184305	CARDIoGRAMplusC4D	European	Two-sample	unit increase in plasma Hcy level	IVW	HR	1.037	0.932	1.142	0.499	0.343						HR	0.967	0.826	1.108	0.64
	Miao L.	2019	31841051	Homocysteine	Amino acids and derivatives	57644	CardiogramPlusC4D	European	Yes	5e-08	NO			0.001	rs12780845	1					Coronary artery disease	CHD		184305	CARDIoGRAMplusC4D	European	Two-sample	unit increase in plasma Hcy level	IVW	HR	0.916	0.543	1.288	0.642
	Miao L.	2019	31841051	Homocysteine	Amino acids and derivatives	57644	CardiogramPlusC4D	European	Yes	5e-08	NO			0.001	rs154657	1					Coronary artery disease	CHD		184305	CARDIoGRAMplusC4D	European	Two-sample	unit increase in plasma Hcy level	IVW	HR	1.173	0.964	1.381	0.134
	Miao L.	2019	31841051	Homocysteine	Amino acids and derivatives	57644	CardiogramPlusC4D	European	Yes	5e-08	NO			0.001	rs1801133	1					Coronary artery disease	CHD		184305	CARDIoGRAMplusC4D	European	Two-sample	unit increase in plasma Hcy level	IVW	HR	0.914	0.78	1.047	0.184
	Miao L.	2019	31841051	Homocysteine	Amino acids and derivatives	57644	CardiogramPlusC4D	European	Yes	5e-08	NO			0.001	rs1801222	1					Coronary artery disease	CHD		184305	CARDIoGRAMplusC4D	European	Two-sample	unit increase in plasma Hcy level	IVW	HR	1.181	0.728	1.634	0.472
	Miao L.	2019	31841051	Homocysteine	Amino acids and derivatives	57644	CardiogramPlusC4D	European	Yes	5e-08	NO			0.001	rs2851391	1					Coronary artery disease	CHD		184305	CARDIoGRAMplusC4D	European	Two-sample	unit increase in plasma Hcy level	IVW	HR	1.202	0.871	1.534	0.276
	Miao L.	2019	31841051	Homocysteine	Amino acids and derivatives	57644	CardiogramPlusC4D	European	Yes	5e-08	NO			0.001	rs4660306	1					Coronary artery disease	CHD		184305	CARDIoGRAMplusC4D	European	Two-sample	unit increase in plasma Hcy level	IVW	HR	1.017	0.566	1.467	0.943
	Miao L.	2019	31841051	Homocysteine	Amino acids and derivatives	57644	CardiogramPlusC4D	European	Yes	5e-08	NO			0.001	rs548987	1					Coronary artery disease	CHD		184305	CARDIoGRAMplusC4D	European	Two-sample	unit increase in plasma Hcy level	IVW	HR	1.089	0.621	1.556	0.722
	Miao L.	2019	31841051	Homocysteine	Amino acids and derivatives	57644	CardiogramPlusC4D	European	Yes	5e-08	NO			0.001	rs548987	1					Coronary artery disease	CHD		184305	CARDIoGRAMplusC4D	European	Two-sample	unit increase in plasma Hcy level	IVW	HR	0.996	0.459	1.534	0.988
	Miao L.	2019	31841051	Homocysteine	Amino acids and derivatives	57644	CardiogramPlusC4D	European	Yes	5e-08	NO			0.001	rs838133	1					Coronary artery disease	CHD		184305	CARDIoGRAMplusC4D	European	Two-sample	unit increase in plasma Hcy level	IVW	HR	1.159	0.749	1.569	0.481
	Miao L.	2019	31841051	Homocysteine	Amino acids and derivatives	57644	CardiogramPlusC4D	European	Yes	5e-08	NO			0.001	rs9369898	1					Coronary artery disease	CHD		184305	CARDIoGRAMplusC4D	European	Two-sample	unit increase in plasma Hcy level	IVW	HR	1.015	0.923	1.106	0.752
	Miao L.	2019	31841051	Homocysteine	Amino acids and derivatives	57644	CardiogramPlusC4D	European	Yes	5e-08	NO			0.001	rs12780845	1					Myocardial Infarction	MI		184305	CARDIoGRAMplusC4D	European	Two-sample	unit increase in plasma Hcy level	IVW	HR	0.977	0.562	1.392	0.913
	Miao L.	2019	31841051	Homocysteine	Amino acids and derivatives	57644	CardiogramPlusC4D	European	Yes	5e-08	NO			0.001	rs154657	1					Myocardial Infarction	MI		184305	CARDIoGRAMplusC4D	European	Two-sample	unit increase in plasma Hcy level	IVW	HR	1.314	0.081	1.546	0.022
	Miao L.	2019	31841051	Homocysteine	Amino acids and derivatives	57644	CardiogramPlusC4D	European	Yes	5e-08	NO			0.001	rs1801133	1					Myocardial Infarction	MI		184305	CARDIoGRAMplusC4D	European	Two-sample	unit increase in plasma Hcy level	IVW	HR	0.921	0.773	1.069	0.277
	Miao L.	2019	31841051	Homocysteine	Amino acids and derivatives	57644	CardiogramPlusC4D	European	Yes	5e-08	NO			0.001	rs1801222	1					Myocardial Infarction	MI		184305	CARDIoGRAMplusC4D	European	Two-sample	unit increase in plasma Hcy level	IVW	HR	1.129	0.625	1.633	0.637
	Miao L.	2019	31841051	Homocysteine	Amino acids and derivatives	57644	CardiogramPlusC4D	European	Yes	5e-08	NO			0.001	rs2851391	1					Myocardial Infarction	MI		184305	CARDIoGRAMplusC4D	European	Two-sample	unit increase in plasma Hcy level	IVW	HR	1.087	0.72	1.454	0.656
	Miao L.	2019	31841051	Homocysteine	Amino acids and derivatives	57644	CardiogramPlusC4D	European	Yes	5e-08	NO			0.001	rs4660306	1					Myocardial Infarction	MI		184305	CARDIoGRAMplusC4D	European	Two-sample	unit increase in plasma Hcy level	IVW	HR	0.862	0.362	1.363	0.562
	Miao L.	2019	31841051	Homocysteine	Amino acids and derivatives	57644	CardiogramPlusC4D	European	Yes	5e-08	NO			0.001	rs548987	1					Myocardial Infarction	MI		184305	CARDIoGRAMplusC4D	European	Two-sample	unit increase in plasma Hcy level	IVW	HR	1.042	0.513	1.57	0.879
	Miao L.	2019	31841051	Homocysteine	Amino acids and derivatives	57644	CardiogramPlusC4D	European	Yes	5e-08	NO			0.001	rs548987	1					Myocardial Infarction	MI		184305	CARDIoGRAMplusC4D	European	Two-sample	unit increase in plasma Hcy level	IVW	HR	1.08	0.489	1.672	0.798
	Miao L.	2019	31841051	Homocysteine	Amino acids and derivatives	57644	CardiogramPlusC4D	European	Yes	5e-08	NO			0.001	rs838133	1					Myocardial Infarction	MI		184305	CARDIoGRAMplusC4D	European	Two-sample	unit increase in plasma Hcy level	IVW	HR	1.357	0.904	1.811	0.187
	Miao L.	2019	31841051	Homocysteine	Amino acids and derivatives	57644	CardiogramPlusC4D	European	Yes	5e-08	NO			0.001	rs9369898	1					Myocardial Infarction	MI		184305	CARDIoGRAMplusC4D	European	Two-sample	unit increase in plasma Hcy level	IVW	HR	1.037	0.932	1.142	0.499
	Yuan S.	2019	31817859	Linoleic acid	Lipids, lipoproteins and derivatives	8866	ARIC, CHS, CARDIA, InCHIANTI and MESA studies	European		5e-08	YES		0.003		rs174547	1					Coronary artery disease	CHD	60801	123504	CARDIoGRAMplusC4D	Multi-ethnic	Two-sample	1 SD	IVW - fixed	OR	0.95	0.9	0.99	0.027
	Yuan S.	2019	31817859	Eicosapentaenoic acid	Lipids, lipoproteins and derivatives	8866	ARIC, CHS, CARDIA, InCHIANTI and MESA studies	European		5e-08	YES		0.003		rs3798713, rs174538	2					Coronary artery disease	CHD	60801	123504	CARDIoGRAMplusC4D	Multi-ethnic	Two-sample	1 SD	IVW - fixed	OR	1.08	1.01	1.15	0.038
	Yuan S.	2019	31817859	Docosapentaenoic acid	Lipids, lipoproteins and derivatives	8866	ARIC, CHS, CARDIA, InCHIANTI and MESA studies	European		5e-08	YES		0.003		rs780094, rs3734398, rs174547	2					Coronary artery disease	CHD	60801	123504	CARDIoGRAMplusC4D	Multi-ethnic	Two-sample	1 SD	IVW - fixed	OR	1.04	1	1.08	0.045
	Yuan S.	2019	31817859	Docosahexaenoic acid	Lipids, lipoproteins and derivatives	8866	ARIC, CHS, CARDIA, InCHIANTI and MESA studies	European		5e-08	YES		0.003		rs2236212	1					Coronary artery disease	CHD	60801	123504	CARDIoGRAMplusC4D	Multi-ethnic	Two-sample	1 SD	IVW - fixed	OR	1	0.86	1.16	1
	Yuan S.	2019	31817859	Linoleic acid	Lipids, lipoproteins and derivatives	8631	ARIC, CHS, CARDIA, InCHIANTI and MESA studies	European		5e-08	YES		0.003		rs10740118, rs174547, rs16966952	3					Coronary artery disease	CHD	60801	123504	CARDIoGRAMplusC4D	Multi-ethnic	Two-sample	1 SD	IVW - fixed	OR	0.96	0.92	0.99	0.011
	Yuan S.	2019	31817859	Arachidonic acid	Lipids, lipoproteins and derivatives	8631	ARIC, CHS, CARDIA, InCHIANTI and MESA studies	European		5e-08	YES		0.003		rs174547, rs16966952	2					Coronary artery disease	CHD	60801	123504	CARDIoGRAMplusC4D	Multi-ethnic	Two-sample	1 SD	IVW - fixed	OR	1.02	1	1.05	0.042
	Yuan S.	2019	31817859	Palmitoleic acid	Lipids, lipoproteins and derivatives	8961	ARIC, CHS, CARDIA, InCHIANTI and MESA studies	European		5e-08	YES		0.003		rs780093, rs6722456, rs603424, rs11190604, rs102275	4					Coronary artery disease	CHD	60801	123504	CARDIoGRAMplusC4D	Multi-ethnic	Two-sample	1 SD	IVW - fixed	OR	0.89	0.82	0.97	0.008
	Yuan S.	2019	31817859	Oleic acid	Lipids, lipoproteins and derivatives	8961	ARIC, CHS, CARDIA, InCHIANTI and MESA studies	European		5e-08	YES		0.003		rs102275	1					Coronary artery disease	CHD	60801	123504	CARDIoGRAMplusC4D	Multi-ethnic	Two-sample	1 SD	IVW - fixed	OR	0.9	0.81	0.99	0.036
	Yuan S.	2019	31817859	Palmitic acid	Lipids, lipoproteins and derivatives	8961	ARIC, CHS, CARDIA, InCHIANTI and MESA studies	European		5e-08	YES		0.003		rs2391388	1					Coronary artery disease	CHD	60801	123504	CARDIoGRAMplusC4D	Multi-ethnic	Two-sample	1 SD	IVW - fixed	OR	1.03	0.88	1.22	0.691
	Yuan S.	2019	31817859	Stearic acid	Lipids, lipoproteins and derivatives	8961	ARIC, CHS, CARDIA, InCHIANTI and MESA studies	European		5e-08	YES		0.003		rs6675668, rs11119805, rs102275	3					Coronary artery disease	CHD	60801	123504	CARDIoGRAMplusC4D	Multi-ethnic	Two-sample	1 SD	IVW - fixed	OR	1.02	0.94	1.11	0.62
	Yuan S.	2019	31817859	Linoleic acid	Lipids, lipoproteins and derivatives	8866	ARIC, CHS, CARDIA, InCHIANTI and MESA studies	European		5e-08	YES		0.003		rs174547	1					Ischemic Stroke	Stroke	34217	404630	MEGASTROKE	Multi-ethnic	Two-sample	1 SD	IVW - fixed	OR	0.93	0.89	0.98	0.002
	Yuan S.	2019	31817859	Eicosapentaenoic acid	Lipids, lipoproteins and derivatives	8866	ARIC, CHS, CARDIA, InCHIANTI and MESA studies	European		5e-08	YES		0.003		rs3798713, rs174538	2					Ischemic Stroke	Stroke	34217	404630	MEGASTROKE	Multi-ethnic	Two-sample	1 SD	IVW - fixed	OR	1.06	0.99	1.13	0.081
	Yuan S.	2019	31817859	Docosapentaenoic acid	Lipids, lipoproteins and derivatives	8866	ARIC, CHS, CARDIA, InCHIANTI and MESA studies	European		5e-08	YES		0.003		rs780094, rs3734398, rs174547	2					Ischemic Stroke	Stroke	34217	404630	MEGASTROKE	Multi-ethnic	Two-sample	1 SD	IVW - fixed	OR	1.04	1	1.07	0.06
	Yuan S.	2019	31817859	Docosahexaenoic acid	Lipids, lipoproteins and derivatives	8866	ARIC, CHS, CARDIA, InCHIANTI and MESA studies	European		5e-08	YES		0.003		rs2236212	1					Ischemic Stroke	Stroke	34217	404630	MEGASTROKE	Multi-ethnic	Two-sample	1 SD	IVW - fixed	OR	1.11	0.96	1.27	0.153
	Yuan S.	2019	31817859	Linoleic acid	Lipids, lipoproteins and derivatives	8631	ARIC, CHS, CARDIA, InCHIANTI and MESA studies	European		5e-08	YES		0.003		rs10740118, rs174547, rs16966952	3					Ischemic Stroke	Stroke	34217	404630	MEGASTROKE	Multi-ethnic	Two-sample	1 SD	IVW - fixed	OR	0.96	0.93	0.99	0.006
	Yuan S.	2019	31817859	Arachidonic acid	Lipids, lipoproteins and derivatives	8631	ARIC, CHS, CARDIA, InCHIANTI and MESA studies	European		5e-08	YES		0.003		rs174547, rs16966952	2					Ischemic Stroke	Stroke	34217	404630	MEGASTROKE	Multi-ethnic	Two-sample	1 SD	IVW - fixed	OR	1.03	1.01	1.06	0.002
	Yuan S.	2019	31817859	Palmitoleic acid	Lipids, lipoproteins and derivatives	8961	ARIC, CHS, CARDIA, InCHIANTI and MESA studies	European		5e-08	YES		0.003		rs780093, rs6722456, rs603424, rs11190604, rs102275	4					Ischemic Stroke	Stroke	34217	404630	MEGASTROKE	Multi-ethnic	Two-sample	1 SD	IVW - fixed	OR	0.97	0.9	1.05	0.422
	Yuan S.	2019	31817859	Oleic acid	Lipids, lipoproteins and derivatives	8961	ARIC, CHS, CARDIA, InCHIANTI and MESA studies	European		5e-08	YES		0.003		rs102275	1					Ischemic Stroke	Stroke	34217	404630	MEGASTROKE	Multi-ethnic	Two-sample	1 SD	IVW - fixed	OR	0.87	0.8	0.95	0.002
	Yuan S.	2019	31817859	Palmitic acid	Lipids, lipoproteins and derivatives	8961	ARIC, CHS, CARDIA, InCHIANTI and MESA studies	European		5e-08	YES		0.003		rs2391388	1					Ischemic Stroke	Stroke	34217	404630	MEGASTROKE	Multi-ethnic	Two-sample	1 SD	IVW - fixed	OR	0.9	0.77	1.05	0.164
	Yuan S.	2019	31817859	Stearic acid	Lipids, lipoproteins and derivatives	8961	ARIC, CHS, CARDIA, InCHIANTI and MESA studies	European		5e-08	YES		0.003		rs6675668, rs11119805, rs102275	3					Ischemic Stroke	Stroke	34217	404630	MEGASTROKE	Multi-ethnic	Two-sample	1 SD	IVW - fixed	OR	1.12	1.04	1.21	0.003
	Yuan S.	2019	31817859	<U+0394>5-desaturase activity	Proteins and drug targets	8866	ARIC, CHS, CARDIA, InCHIANTI and MESA studies	European		5e-08	YES		0.003		rs174547	1					Coronary artery disease	CHD	60801	123504	CARDIoGRAMplusC4D	Multi-ethnic	Two-sample	1 SD	IVW - fixed	OR	0.98	0.96	1	0.027
	Yuan S.	2019	31817859	<U+0394>5-desaturase activity	Proteins and drug targets	8866	ARIC, CHS, CARDIA, InCHIANTI and MESA studies	European		5e-08	YES		0.003		rs174547	1					Ischemic Stroke	Stroke	34217	404630	MEGASTROKE	Multi-ethnic	Two-sample	1 SD	IVW - fixed	OR	0.97	0.95	0.99	0.002
	Allara E.	2019	31756303	LDL-C	Lipids, lipoproteins and derivatives	188577	Global Lipids Genetics Consortium	European	Yes	5e-08	YES	Bonferroni	0.003	0.8		184	0.146				Coronary artery disease	CHD	29278	338425	UK Biobank	European	Two-sample	1 SD	IVW	OR	1.5	1.37	1.65	1.26594e-17		OR	1.5	1.3	1.74	4.9785e-08	OR	1.4	1.29	1.52	9.05595e-16
	Allara E.	2019	31756303	HDL-C	Lipids, lipoproteins and derivatives	188577	Global Lipids Genetics Consortium	European	Yes	5e-08	YES	Bonferroni	0.004	0.8		184	0.137				Coronary artery disease	CHD	29278	338425	UK Biobank	European	Two-sample	1 SD	IVW	OR	0.82	0.74	0.92	0.000352993		OR	0.99	0.83	1.19	0.912926	OR	0.85	0.78	0.92	0.000113796
	Allara E.	2019	31756303	TG	Lipids, lipoproteins and derivatives	188577	Global Lipids Genetics Consortium	European	Yes	5e-08	YES	Bonferroni	0.005	0.8		184	0.117				Coronary artery disease	CHD	29278	338425	UK Biobank	European	Two-sample	1 SD	IVW	OR	1.38	1.23	1.54	1.94197e-08		OR	1.2	0.99	1.44	0.0564698	OR	1.28	1.15	1.41	2.05939e-06
	Allara E.	2019	31756303	LDL-C	Lipids, lipoproteins and derivatives	188577	Global Lipids Genetics Consortium	European	Yes	5e-08	YES	Bonferroni	0.003	0.8		184	0.146				Ischemic Stroke	Stroke	4602	363101	UK Biobank	European	Two-sample	1 SD	IVW	OR	1.12	0.99	1.26	0.0654632		OR	1.1	0.91	1.33	0.324868	OR	1.13	0.98	1.32	0.107713
	Allara E.	2019	31756303	HDL-C	Lipids, lipoproteins and derivatives	188577	Global Lipids Genetics Consortium	European	Yes	5e-08	YES	Bonferroni	0.004	0.8		184	0.137				Ischemic Stroke	Stroke	4602	363101	UK Biobank	European	Two-sample	1 SD	IVW	OR	0.96	0.86	1.08	0.482364		OR	1.08	0.89	1.31	0.435141	OR	0.95	0.79	1.15	0.592315
	Allara E.	2019	31756303	TG	Lipids, lipoproteins and derivatives	188577	Global Lipids Genetics Consortium	European	Yes	5e-08	YES	Bonferroni	0.005	0.8		184	0.117				Ischemic Stroke	Stroke	4602	363101	UK Biobank	European	Two-sample	1 SD	IVW	OR	1.03	0.88	1.21	0.715972		OR	1.04	0.79	1.36	0.777156	OR	1.02	0.83	1.25	0.849644
	Schooling CM	2019	31690775	Blood lead	Dietary intake and micronutrient concentrations	5433	GWAS by Warrington et al., 2015	European	Yes	5e-06	NO			0.05		13	0.06	>20		1.05	Coronary artery disease	CHD	76014	264785	CARDIoGRAMplusC4D, UK Biobank SOFT CAD study, 2 studies from Germany and Greece	European	Two-sample	effect size of log transformed blood lead	IVW	OR	1.01	0.96	1.05	0.82	0.38	OR	1.05	0.95	1.16	0.38	OR	1.01	0.95	1.07	0.87		OR	1.01	0.96
	Daghlas I.	2019	31661179	Migraine	Other diseases and traits	375752	International Headache Genetics Consortium (IHGC)	European		5e-08	NO					44					Coronary artery disease	CHD	76014	264785	CARDIoGRAMplusC4D and UK Biobank	European	Two-sample	doubling in the odds of migraine	IVW	OR	0.86	0.76	0.96	0.003	0.83	OR	0.83	0.55	1.12	0.22	OR	0.84	0.78	0.91	1.07e-06		OR	0.87	0.81
	Daghlas I.	2019	31661179	Migraine	Other diseases and traits	375752	International Headache Genetics Consortium (IHGC)	European		5e-08	NO					44					Myocardial Infarction	MI	43676	128199	CARDIoGRAMplusC4D and UK Biobank	European	Two-sample	doubling in the odds of migraine	IVW	OR	0.86	0.74	0.97	0.01	0.71	OR	0.81	0.48	1.14	0.22	OR	0.92	0.84	1	0.04		OR	0.9	0.84
	Liao L. Z.	2019	31648883	Omega-6	Dietary intake and micronutrient concentrations	13506	GLGC			5e-08	NO					11					Coronary artery disease	CHD	60801	123504	CARDIoGRAMplusC4D	Multi-ethnic	Two-sample	1 SD	IVW	OR	1.21	1.118	1.31	2.42028e-06	0.278	OR	1.418	1.087	1.851	0.05	OR	1.239	1.125	1.364	1.29586e-05
	Liao L. Z.	2019	31648883	TC	Lipids, lipoproteins and derivatives	108363	GLGC			5e-08	NO					11					Coronary artery disease	CHD	60801	123504	CARDIoGRAMplusC4D	Multi-ethnic	Two-sample	1 SD	IVW	OR	1.459	1.311	1.623	4.03113e-12	0.047	OR	1.694	1.416	2.026	8.03384e-09	OR	1.458	1.334	1.594	1.03456e-16
	Liao L. Z.	2019	31648883	LDL-C	Lipids, lipoproteins and derivatives	99073	GLGC			5e-08	NO					11					Coronary artery disease	CHD	60801	123504	CARDIoGRAMplusC4D	Multi-ethnic	Two-sample	1 SD	IVW	OR	1.482	1.336	1.643	8.97029e-14	0.147	OR	1.623	1.384	1.903	2.50576e-09	OR	1.494	1.372	1.626	1.95181e-20
	Liao L. Z.	2019	31648883	TG	Lipids, lipoproteins and derivatives	108514	GLGC			5e-08	NO					11					Coronary artery disease	CHD	60801	123504	CARDIoGRAMplusC4D	Multi-ethnic	Two-sample	1 SD	IVW	OR	1.277	1.148	1.42	6.55658e-06	0.066	OR	1.127	0.954	1.331	0.165	OR	1.205	1.083	1.34	0.001
	Li X.	2019	31626644	UA	Other metabolites/biomarkers	339256	UK Biobank	European	Yes	5e-08	NO					31	0.07				Coronary artery disease	CHD	60801	123504	CARDIoGRAMplusC4D	European	Two-sample	1 SD	IVW	OR	1.1	1.02	1.19	0.014	0.008
	Li X.	2019	31626644	UA	Other metabolites/biomarkers	339256	UK Biobank	European	Yes	5e-08	NO					31	0.07				Myocardial Infarction	MI	43676	128199	CARDIoGRAMplusC4D	European	Two-sample	1 SD	IVW	OR	1.11	1.02	1.2	0.017	0.008
	Li X.	2019	31626644	UA	Other metabolites/biomarkers	339256	UK Biobank	European	Yes	5e-08	NO					31	0.07				Ischemic Stroke	Stroke	10307	19326	International Stroke Genetics Consortium	European	Two-sample	1 SD	IVW	OR	1.03	0.93	1.14	0.586	0.29
	Gill. D.	2019	31562522	Educational attainment	Other diseases and traits	766345	GWAS by Lee JJ et al., 2018	European	Yes	5e-08	NO			0.1		625	0.036	27600	80	0.92	Coronary artery disease	CHD	60801	123504	CARDIoGRAMplusC4D	European	Two-sample	1 SD	IVW - fixed	OR	0.65	0.61	0.7	1.31e-34		OR	0.69	0.51	0.94	0.017	OR	0.64	0.58	0.71	1.34e-17
	Gill. D.	2019	31562522	Cognitive function	Other diseases and traits	257841	GWAS by Lee JJ et al., 2018	European	Yes	5e-08	NO			0.1		226	0.036	9420	80	0.92	Coronary artery disease	CHD	60801	123504	CARDIoGRAMplusC4D	European	Two-sample	1 SD	IVW - fixed	OR	0.8	0.74	0.85	1.28e-10		OR	0.72	0.5	1.03	0.072	OR	0.75	0.69	0.83	1.74e-09
	Gill. D.	2019	31562522	Educational attainment	Other diseases and traits	766345	GWAS by Lee JJ et al., 2018	European	Yes	5e-08	NO			0.1		625	0.036	27600	80	0.92	Ischemic Stroke	Stroke	37792	397209	National Institute of Neurological Disorders and Stroke (NINDS) Stroke Genetics Network (SiGN	European	Two-sample	1 SD	IVW - fixed	OR	0.77	0.69	0.86	1.51e-06		OR	0.88	0.58	1.33	0.548	OR	0.77	0.66	0.91	0.00222
	Gill. D.	2019	31562522	Cognitive function	Other diseases and traits	257841	GWAS by Lee JJ et al., 2018	European	Yes	5e-08	NO			0.1		226	0.036	9420	80	0.92	Ischemic Stroke	Stroke	37792	397209	National Institute of Neurological Disorders and Stroke (NINDS) Stroke Genetics Network (SiGN	European	Two-sample	1 SD	IVW - fixed	OR	0.97	0.87	1.08	0.5441		OR	0.85	0.5	1.45	0.551	OR	1.02	0.85	1.22	0.863
	Rosa M.	2019	31552141	IL-6R	Inflammatory and thrombotic biomarkers	3301	Meta-analysis of 17 GWAS studies	European	Yes	5e-05	NO			0.1		34		>15			Coronary artery disease	CHD	122733	424528	GWAS by Van Der Harst, P. and Verweij, N. , 2018	European	Two-sample	1 SD	IVW	OR	0.964	0.958	0.97	6.98e-29	0.315	OR	0.959	0.947	0.971	9.23e-11	OR	0.965	0.957	0.973	1.54e-16
	Rosa M.	2019	31552141	IL-6R	Inflammatory and thrombotic biomarkers	3301	Meta-analysis of 17 GWAS studies	European	Yes	5e-05	NO			0.1		33		>15			Ischemic Stroke	Stroke	40585	406111	MEGASTROKE	European	Two-sample	1 SD	IVW	OR	0.978	0.965	0.99	0.000564	0.889	OR	0.979	0.954	1.005	0.109	OR	0.979	0.964	0.995	0.00891
	Huan T.	2019	31537805	cg03493300	DNA methylation	4170	NA	European		5e-08	NO	Bonferroni		0.01							Coronary artery disease	CHD	60801	123504	CARDIoGRAMplusC40D	Multi-ethnic	Two-sample	1 SD	MVMR	OR	6.04965			0.228
	Huan T.	2019	31537805	cg09803321	DNA methylation	4170	NA	European		5e-08	NO	Bonferroni		0.01							Coronary artery disease	CHD	60801	123504	CARDIoGRAMplusC40D	Multi-ethnic	Two-sample	1 SD	MVMR	OR	0.0330412			0.00519
	Huan T.	2019	31537805	cg00894378	DNA methylation	4170	NA	European		5e-08	NO	Bonferroni		0.01							Coronary artery disease	CHD	60801	123504	CARDIoGRAMplusC40D	Multi-ethnic	Two-sample	1 SD	MVMR	OR	0.00900478			0.072
	Huan T.	2019	31537805	cg18534077	DNA methylation	4170	NA	European		5e-08	NO	Bonferroni		0.01							Coronary artery disease	CHD	60801	123504	CARDIoGRAMplusC40D	Multi-ethnic	Two-sample	1 SD	MVMR	OR	36.2341			0.0433
	Wang T.	2019	31505768	VitE	Dietary intake and micronutrient concentrations	7781	GWAS by Major et al., 2011	European		5e-08	NO				rs964184, rs2108622, rs11057830	3		48			Coronary artery disease	CHD	60801	123504	CARDIoGRAMplusC4D	European	Two-sample	1 mg/L increase in genetically predicted vitamin E levels	IVW - fixed	OR	1.05	1.032	1.057	1.34712e-15
	Wang T.	2019	31505768	VitE	Dietary intake and micronutrient concentrations	7781	GWAS by Major et al., 2011	European		5e-08	NO				rs964184, rs2108622, rs11057830	3		48			Myocardial Infarction	MI	43676	128199	CARDIoGRAMplusC4D	European	Two-sample	1 mg/L increase in genetically predicted vitamin E levels	IVW - fixed	OR	1.04	1.03	1.058	9.92237e-09
	Wang T.	2019	31505768	VitE	Dietary intake and micronutrient concentrations	7781	GWAS by Major et al., 2011	European		5e-08	NO				rs2108622, rs11057830	2		48			Coronary artery disease	CHD	60801	123504	CARDIoGRAMplusC4D	European	Two-sample	1 mg/L increase in genetically predicted vitamin E levels	IVW - fixed	OR	1.04	1.028	1.059	2.28172e-07
	Wang T.	2019	31505768	VitE	Dietary intake and micronutrient concentrations	7781	GWAS by Major et al., 2011	European		5e-08	NO				rs2108622, rs11057830	2		48			Myocardial Infarction	MI	43676	128199	CARDIoGRAMplusC4D	European	Two-sample	1 mg/L increase in genetically predicted vitamin E levels	IVW - fixed	OR	1.04	1.027	1.06	1.16726e-06
	Daghlas I.	2019	31488267	Continuous sleep	Lifestyle, education and behavior	446118	GWAS by Dashti et al., 2019 (UK Biobank)	European	Yes		YES	Bonferroni	0.0045	0.1		71					Myocardial Infarction	MI	43676	128199	CARDIoGRAMplusC4D	European	Two-sample	increasing sleep duration by 1 h.	IVW - fixed	OR	0.8	0.67	0.95	0.0122451	0.23	OR	1.12	0.53	2.37	0.77
	Daghlas I.	2019	31488267	Continuous sleep	Lifestyle, education and behavior	446118	GWAS by Dashti et al., 2019 (UK Biobank)	European	Yes		YES	Bonferroni	0.0045	0.1		76					Myocardial Infarction	MI	12111	325421	UK Biobank	European	Two-sample	increasing sleep duration by 1 h.	IVW - fixed	OR	0.86	0.7	1.06	0.154213						0.77
	Daghlas I.	2019	31488267	Short sleep duration	Lifestyle, education and behavior	411934	GWAS by Dashti et al., 2019 (UK Biobank)	European	Yes		YES	Bonferroni	0.0045	0.1		24					Myocardial Infarction	MI	43676	128199	CARDIoGRAMplusC4D	European	Two-sample	doubling in the odds of short sleep duration	IVW - fixed	OR	1.19	1.09	1.29	5.17357e-05	0.22	OR	0.88	0.4	1.37	0.61
	Daghlas I.	2019	31488267	Short sleep duration	Lifestyle, education and behavior	411934	GWAS by Dashti et al., 2019 (UK Biobank)	European	Yes		YES	Bonferroni	0.0045	0.1		26					Myocardial Infarction	MI	12111	325421	UK Biobank	European	Two-sample	doubling in the odds of short sleep duration	IVW - fixed	OR	1.21	1.08	1.37	0.00168053						0.61
	Huang T.	2019	31466528	VitD	Dietary intake and micronutrient concentrations	99012	China Kadoorie Biobank	Asian	Yes		YES	Bonferroni	0.0025		rs12785878, rs10741657	2		89			Cardiovascular Disease	CVD	18131		China Kadoorie Biobank	Asian	One-sample	25 nmol/L increase in 25(OH)D	Two-stage least squares	HR	1.01	0.99	1.02	0.22
	Huang T.	2019	31466528	VitD	Dietary intake and micronutrient concentrations	106911	Copenhagen General Population Study	European	Yes		YES	Bonferroni	0.0025		rs12785878, rs10741657	2		89			Cardiovascular Disease	CVD	7304		Copenhagen General Population Study	European	One-sample	25 nmol/L increase in 25(OH)D	Two-stage least squares	HR	0.99	0.96	1.01	0.46
	Huang T.	2019	31466528	VitD	Dietary intake and micronutrient concentrations	99012	China Kadoorie Biobank	Asian	Yes		YES	Bonferroni	0.0025		rs12785878, rs10741657	2		89			Myocardial Infarction	MI	1826		China Kadoorie Biobank	Asian	One-sample	25 nmol/L increase in 25(OH)D	Two-stage least squares	HR	1.01	0.97	1.06	0.68
	Huang T.	2019	31466528	VitD	Dietary intake and micronutrient concentrations	106911	Copenhagen General Population Study	European	Yes		YES	Bonferroni	0.0025		rs12785878, rs10741657	2		89			Myocardial Infarction	MI	2165		Copenhagen General Population Study	European	One-sample	25 nmol/L increase in 25(OH)D	Two-stage least squares	HR	0.99	0.95	1.04	0.68
	Huang T.	2019	31466528	VitD	Dietary intake and micronutrient concentrations	99012	China Kadoorie Biobank	Asian	Yes		YES	Bonferroni	0.0025		rs12785878, rs10741657	2		89			Stroke	Stroke	14422		China Kadoorie Biobank	Asian	One-sample	25 nmol/L increase in 25(OH)D	Two-stage least squares	HR	1	0.99	1.02	0.89
	Huang T.	2019	31466528	VitD	Dietary intake and micronutrient concentrations	106911	Copenhagen General Population Study	European	Yes		YES	Bonferroni	0.0025		rs12785878, rs10741657	2		89			Stroke	Stroke	2587		Copenhagen General Population Study	European	One-sample	25 nmol/L increase in 25(OH)D	Two-stage least squares	HR	1	0.96	1.04	0.7
	Efstathiadou A.	2019	31438759	UA	Other metabolites/biomarkers	110347	GWAS by Kottgen et al., 2013	European		5e-08	NO	Bonferroni				28	0.0058	>10	80	1.04	Coronary artery disease	CHD	60801	123504	CARDIoGRAMplusC4D	Multi-ethnic	Two-sample	1 mg/dL increase in UA	IVW - fixed	OR	1.08	1.02	1.14	0.01		OR	1.02	0.94	1.12	0.63	OR	1.05	0.99	1.11	0.1	1	OR	1.07	1.03
	Efstathiadou A.	2019	31438759	UA	Other metabolites/biomarkers	110347	GWAS by Kottgen et al., 2013	European		5e-08	NO	Bonferroni				28	0.0058	>10	80	1.04	Myocardial Infarction	MI	42560	11602	CARDIoGRAMplusC4D	Multi-ethnic	Two-sample	2 mg/dL increase in UA	IVW - fixed	OR	1.09	1.02	1.16	0.02		OR	1.01	0.92	1.12	0.8	OR	1.06	0.99	1.12	0.08	1	OR	1.08	1.03
	Efstathiadou A.	2019	31438759	UA	Other metabolites/biomarkers	110347	GWAS by Kottgen et al., 2013	European		5e-08	NO	Bonferroni				28	0.0058	>10	80	1.03	Ischemic Stroke	Stroke	60341	454450	MEGASTROKE	Multi-ethnic	Two-sample	3 mg/dL increase in UA	IVW - fixed	OR	1	0.94	1.06	0.99		OR	0.95	0.85	1.05	0.31	OR	0.98	0.93	1.03	0.42	1	OR	1	0.95
	Efstathiadou A.	2019	31438759	UA	Other metabolites/biomarkers	110347	GWAS by Kottgen et al., 2013	European		5e-08	NO	Bonferroni				7		>10	80	1.05	Coronary artery disease	CHD	60801	123504	CARDIoGRAMplusC4D	Multi-ethnic	Two-sample	1 mg/dL increase in UA	IVW - fixed	OR	1.04	0.97	1.11	0.29		OR	1.03	0.95	1.11	0.58	OR	1.03	0.97	1.09	0.29	0	OR	1.04	0.97
	Efstathiadou A.	2019	31438759	UA	Other metabolites/biomarkers	110347	GWAS by Kottgen et al., 2013	European		5e-08	NO	Bonferroni				7		>10	80	1.05	Myocardial Infarction	MI	42560	11602	CARDIoGRAMplusC4D	Multi-ethnic	Two-sample	2 mg/dL increase in UA	IVW - fixed	OR	1.04	0.97	1.12	0.28		OR	1.03	0.93	1.14	0.54	OR	1.04	0.98	1.11	0.22	0	OR	1.04	0.97
	Efstathiadou A.	2019	31438759	UA	Other metabolites/biomarkers	110347	GWAS by Kottgen et al., 2013	European		5e-08	NO	Bonferroni				7		>10	80	1.04	Ischemic Stroke	Stroke	60341	454450	MEGASTROKE	Multi-ethnic	Two-sample	3 mg/dL increase in UA	IVW - fixed	OR	0.96	0.91	1.02	0.2		OR	0.99	0.93	1.06	0.82	OR	0.97	0.92	1.03	0.33	0	OR	0.96	0.91
	Agha G.	2019	31424985	Blood leukocyte DNA methylation	DNA methylation	11461	CHARGE	Multi-ethnic	Yes	0.0001	NO				rs3745682						Coronary artery disease	CHD	60801	123504	CARDIoGRAMplusC4D	Multi-ethnic	Two-sample	1 unit increase in D methylation	IVW - fixed	OR	1.03045			0.978
	Agha G.	2019	31424985	Blood leukocyte DNA methylation	DNA methylation	11461	CHARGE	Multi-ethnic	Yes	0.0001	NO				rs9883099						Coronary artery disease	CHD	60801	123504	CARDIoGRAMplusC4D	Multi-ethnic	Two-sample	1 unit increase in D methylation	IVW - fixed	OR	2.55998			0.228
	Agha G.	2019	31424985	Blood leukocyte DNA methylation	DNA methylation	11461	CHARGE	Multi-ethnic	Yes	0.0001	NO				rs10187185						Coronary artery disease	CHD	60801	123504	CARDIoGRAMplusC4D	Multi-ethnic	Two-sample	1 unit increase in D methylation	IVW - fixed	OR	0.67032			0.751
	Agha G.	2019	31424985	Blood leukocyte DNA methylation	DNA methylation	11461	CHARGE	Multi-ethnic	Yes	0.0001	NO				rs28731098						Coronary artery disease	CHD	60801	123504	CARDIoGRAMplusC4D	Multi-ethnic	Two-sample	1 unit increase in D methylation	IVW - fixed	OR	3.5898e-07			0.037
	Agha G.	2019	31424985	Blood leukocyte DNA methylation	DNA methylation	11461	CHARGE	Multi-ethnic	Yes	0.0001	NO				rs4050931						Coronary artery disease	CHD	60801	123504	CARDIoGRAMplusC4D	Multi-ethnic	Two-sample	1 unit increase in D methylation	IVW - fixed	OR	3.45561			0.273
	Agha G.	2019	31424985	Blood leukocyte DNA methylation	DNA methylation	11461	CHARGE	Multi-ethnic	Yes	0.0001	NO				rs12575661						Coronary artery disease	CHD	60801	123504	CARDIoGRAMplusC4D	Multi-ethnic	Two-sample	1 unit increase in D methylation	IVW - fixed	OR	0.66365			0.518
	Agha G.	2019	31424985	Blood leukocyte DNA methylation	DNA methylation	11461	CHARGE	Multi-ethnic	Yes	0.0001	NO				rs1013186						Coronary artery disease	CHD	60801	123504	CARDIoGRAMplusC4D	Multi-ethnic	Two-sample	1 unit increase in D methylation	IVW - fixed	OR	0.771052			0.925
	Agha G.	2019	31424985	Blood leukocyte DNA methylation	DNA methylation	11461	CHARGE	Multi-ethnic	Yes	0.0001	NO				rs2395805						Coronary artery disease	CHD	60801	123504	CARDIoGRAMplusC4D	Multi-ethnic	Two-sample	1 unit increase in D methylation	IVW - fixed	OR	8.58486			0.275
	Agha G.	2019	31424985	Blood leukocyte DNA methylation	DNA methylation	11461	CHARGE	Multi-ethnic	Yes	0.0001	NO				rs6953878						Coronary artery disease	CHD	60801	123504	CARDIoGRAMplusC4D	Multi-ethnic	Two-sample	1 unit increase in D methylation	IVW - fixed	OR	6.5535			0.374
	Agha G.	2019	31424985	Blood leukocyte DNA methylation	DNA methylation	11461	CHARGE	Multi-ethnic	Yes	0.0001	NO				rs2054832						Coronary artery disease	CHD	60801	123504	CARDIoGRAMplusC4D	Multi-ethnic	Two-sample	1 unit increase in D methylation	IVW - fixed	OR	69.4079			0.037
	Agha G.	2019	31424985	Blood leukocyte DNA methylation	DNA methylation	11461	CHARGE	Multi-ethnic	Yes	0.0001	NO				rs3745682						Myocardial Infarction	MI	42560	11602	CARDIoGRAMplusC4D	Multi-ethnic	Two-sample	1 unit increase in D methylation	IVW - fixed	OR	0.637628			0.66
	Agha G.	2019	31424985	Blood leukocyte DNA methylation	DNA methylation	11461	CHARGE	Multi-ethnic	Yes	0.0001	NO				rs9883099						Myocardial Infarction	MI	42560	11602	CARDIoGRAMplusC4D	Multi-ethnic	Two-sample	1 unit increase in D methylation	IVW - fixed	OR	1.44773			0.667
	Agha G.	2019	31424985	Blood leukocyte DNA methylation	DNA methylation	11461	CHARGE	Multi-ethnic	Yes	0.0001	NO				rs10187185						Myocardial Infarction	MI	42560	11602	CARDIoGRAMplusC4D	Multi-ethnic	Two-sample	1 unit increase in D methylation	IVW - fixed	OR	1.33643			0.832
	Agha G.	2019	31424985	Blood leukocyte DNA methylation	DNA methylation	11461	CHARGE	Multi-ethnic	Yes	0.0001	NO				rs28731098						Myocardial Infarction	MI	42560	11602	CARDIoGRAMplusC4D	Multi-ethnic	Two-sample	1 unit increase in D methylation	IVW - fixed	OR	2.31794e-08			0.027
	Agha G.	2019	31424985	Blood leukocyte DNA methylation	DNA methylation	11461	CHARGE	Multi-ethnic	Yes	0.0001	NO				rs4050931						Myocardial Infarction	MI	42560	11602	CARDIoGRAMplusC4D	Multi-ethnic	Two-sample	1 unit increase in D methylation	IVW - fixed	OR	5.47395			0.17
	Agha G.	2019	31424985	Blood leukocyte DNA methylation	DNA methylation	11461	CHARGE	Multi-ethnic	Yes	0.0001	NO				rs12575661						Myocardial Infarction	MI	42560	11602	CARDIoGRAMplusC4D	Multi-ethnic	Two-sample	1 unit increase in D methylation	IVW - fixed	OR	0.683861			0.588
	Agha G.	2019	31424985	Blood leukocyte DNA methylation	DNA methylation	11461	CHARGE	Multi-ethnic	Yes	0.0001	NO				rs1013186						Myocardial Infarction	MI	42560	11602	CARDIoGRAMplusC4D	Multi-ethnic	Two-sample	1 unit increase in D methylation	IVW - fixed	OR	0.0262523			0.226
	Agha G.	2019	31424985	Blood leukocyte DNA methylation	DNA methylation	11461	CHARGE	Multi-ethnic	Yes	0.0001	NO				rs2395805						Myocardial Infarction	MI	42560	11602	CARDIoGRAMplusC4D	Multi-ethnic	Two-sample	1 unit increase in D methylation	IVW - fixed	OR	0.339596			0.618
	Agha G.	2019	31424985	Blood leukocyte DNA methylation	DNA methylation	11461	CHARGE	Multi-ethnic	Yes	0.0001	NO				rs6953878						Myocardial Infarction	MI	42560	11602	CARDIoGRAMplusC4D	Multi-ethnic	Two-sample	1 unit increase in D methylation	IVW - fixed	OR	5.47395			0.467
	Agha G.	2019	31424985	Blood leukocyte DNA methylation	DNA methylation	11461	CHARGE	Multi-ethnic	Yes	0.0001	NO				rs2054832						Myocardial Infarction	MI	42560	11602	CARDIoGRAMplusC4D	Multi-ethnic	Two-sample	1 unit increase in D methylation	IVW - fixed	OR	62.1779			0.056
	Pazoki R.	2019	31409800	Sodium excretion	Dietary intake and micronutrient concentrations	446237	UK Biobank	European	Yes	1e-08	YES		0.008	0.1		50					Coronary artery disease	CHD	60801	123504	CARDIoGRAMplusC4D	Multi-ethnic	Two-sample		IVW	OR	1.36343	0.958556	1.93056	0.0848915	0.77	OR	1.64872	0.436871	6.2661	0.458631	OR	1.24608	0.777698	1.97897	0.3655
	Pazoki R.	2019	31409800	Potassium excretion	Dietary intake and micronutrient concentrations	446230	UK Biobank	European	Yes	1e-08	YES		0.008	0.1		50					Coronary artery disease	CHD	60801	123504	CARDIoGRAMplusC4D	Multi-ethnic	Two-sample		IVW	OR	1.24608	0.552213	2.7874	0.601574	0.968783	OR	1.39097	0.00498164	385.865	0.909416	OR	1.33643	0.51974	3.45155	0.5452
	Pazoki R.	2019	31409800	Sodium excretion	Dietary intake and micronutrient concentrations	446237	UK Biobank	European	Yes	1e-08	YES		0.008	0.1		13					Coronary artery disease	CHD			CARDIoGRAMplusC4D and UK Biobank	Multi-ethnic	Two-sample		IVW	OR	1.66529	1.20972	2.30061	0.00180241	0.24	OR	3.63279	0.965071	13.5778	0.0564879	OR	1.50682	0.993429	2.26921	0.0537708
	Pazoki R.	2019	31409800	Potassium excretion	Dietary intake and micronutrient concentrations	446230	UK Biobank	European	Yes	1e-08	YES		0.008	0.1		13					Coronary artery disease	CHD			CARDIoGRAMplusC4D and UK Biobank	Multi-ethnic	Two-sample		IVW	OR	1.07251	0.513137	2.23839	0.853741	0.986414	OR	1.11628	0.00753504	166.098	0.964924	OR	0.960789	0.412195	2.25075	0.930998
	Sabina Beheshti	2018	29593013	LDL-C	Lipids, lipoproteins and derivatives	95490	CGPS+CCHS	European			NO					11	0.013	312			Ischemic Stroke	Stroke	3190	92300	CGPS+CCHS	European	One-sample	1 SD	IVW	HR	1.11	0.62	2.02	0.729081
	Sabina Beheshti	2018	29593013	LDL-C	Lipids, lipoproteins and derivatives	95490	CGPS+CCHS	European			NO					11	0.013	312			Myocardial Infarction	MI	4199	92291	CCHS and CGPS	European	One-sample	1 SD	IVW	HR	1.45	1.08	1.93	0.0121144
	Xue Li	2018	29437585	UA	Other metabolites/biomarkers		GWAS/Köttgen et al, 2013; GWAS/Kolz et al. 2009	European		5e-08	NO					31	0.07				Coronary artery disease	CHD	9467	109934	UK Biobank	European	Two-sample	1 SD	IVW	OR	1.07	0.99	1.15	0.09	0.91	OR	0.99	0.85	1.16	0.899176
	Daniela Zanetti	2018	29875125	Birth weight	Anthropometrics	143677	Early Growth Genetics	European		5e-08	NO					57					Coronary artery disease	CHD			CARDIoGRAMplusC4D	Multi-ethnic	Two-sample	1 SD	IVW	OR	0.71	0.61	0.82	2.77e-06		OR	0.6	0.39	0.94	0.0282	OR	0.74	0.65	0.85	6.95e-05
	Daniela Zanetti	2018	29875125	Birth weight	Anthropometrics	143677	Early Growth Genetics	European		5e-08	NO					45	0.00022		100		Coronary artery disease	CHD			CARDIoGRAMplusC4D	Multi-ethnic	Two-sample	1 SD	IVW	OR	0.69	0.6	0.8	7.49e-07		OR	0.51	0.33	0.79	0.00459	OR	0.63	0.54	0.74	2.05e-08
	Daniela Zanetti	2018	29875125	Birth weight	Anthropometrics	143677	Early Growth Genetics	European		5e-08	NO					36					Coronary artery disease	CHD			CARDIoGRAMplusC4D	Multi-ethnic	Two-sample	1 SD	IVW	OR	0.76	0.67	0.87	5.57e-05		OR	0.52	0.37	0.75	0.00119	OR	0.68	0.58	0.8	1.01e-05
	Daniela Zanetti	2018	29875125	Birth weight	Anthropometrics	143677	Early Growth Genetics	European		5e-08	NO					57					Ischemic Stroke	Stroke			International Stroke Genetics Consortium	Multi-ethnic	Two-sample	1 SD	IVW	OR	0.84	0.7	1.01	0.063		OR	1.14	0.63	2.09	0.663	OR	0.75	0.59	0.95	0.016
	Daniela Zanetti	2018	29875125	Birth weight	Anthropometrics	143677	Early Growth Genetics	European		5e-08	NO					45	0.00022		99		Ischemic Stroke	Stroke			International Stroke Genetics Consortium	Multi-ethnic	Two-sample	1 SD	IVW	OR	0.82	0.67	1.01	0.065		OR	0.92	0.46	1.84	0.804	OR	0.7	0.54	0.91	0.008
	Lisanne L. Blauw	2018	29728394	CETP	Proteins and drug targets	5706	NEO study	European		5e-08	NO				rs247616-C, rs12720922-A, rs1968905-G	3					Coronary artery disease	CHD	60801	123504	CARDIoGRAMplusC4D	European	Two-sample	1 SD	IVW	OR	1.08	0.94	1.23	0.261882
	Lisanne L. Blauw	2018	29728394	CETP	Proteins and drug targets	5706	NEO study	European		5e-08	NO				rs247616-C	1					Coronary artery disease	CHD	60801	123504	CARDIoGRAMplusC4D	European	Two-sample	1 SD	IVW	OR	1.11	1.03	1.17	0.00132788
	Lisanne L. Blauw	2018	29728394	CETP	Proteins and drug targets	5706	NEO study	European		5e-08	NO				rs12720922-A	1					Coronary artery disease	CHD	60801	123504	CARDIoGRAMplusC4D	European	Two-sample	1 SD	IVW	OR	1.08	1.01	1.15	0.0201257
	Lisanne L. Blauw	2018	29728394	CETP	Proteins and drug targets	5706	NEO study	European		5e-08	NO				rs1968905-G	1					Coronary artery disease	CHD	60801	123504	CARDIoGRAMplusC4D	European	Two-sample	1 SD	IVW	OR	0.89	0.72	1.09	0.270645
	Janne Pott	2018	29748315	PCSK9	Proteins and drug targets	3358	LIFE-Heart	European		5e-08	NO			0.1	rs117007884, rs149024168, rs145487723, rs11947397	4					Coronary artery disease	CHD	1928	1291	LIFE Heart	European	One-sample	1 SD	IVW	OR	2.6117			0.048
	Janne Pott	2018	29748315	PCSK9	Proteins and drug targets	3358	LIFE-Heart	European		5e-08	NO			0.1	rs117007884, rs149024168, rs145487723, rs11947398	4					Coronary artery disease	CHD			LIFE Heart statin-free	European	One-sample	1 SD	IVW	OR	3.05873			0.081
	Susanna C. Larsson	2018	29769070	Mg	Dietary intake and micronutrient concentrations	23829	GWAS/Meyer et al, 2010	European		5e-08	NO					6					Coronary artery disease	CHD	60801	123504	CARDIoGRAMplusC4D	European	Two-sample	1 SD	IVW - fixed	OR	0.88	0.78	0.98	0.03		OR	1.19	0.72	1.98	0.5	OR	0.84	0.72	0.98	0.03
	Susanna C. Larsson	2018	29769070	Mg	Dietary intake and micronutrient concentrations	23829	GWAS/Meyer et al, 2010	European		5e-08	NO					6					Coronary artery disease	CHD	60801	123504	CARDIoGRAMplusC4D	European	Two-sample	1 SD	IVW - random	OR	0.88	0.74	1.02	0.14		OR	1.19	0.72	1.98	0.5	OR	0.84	0.72	0.98	0.03
	Susanna C. Larsson	2018	29769070	Mg	Dietary intake and micronutrient concentrations	23829	GWAS/Meyer et al, 2010	European		5e-08	NO				rs4072037, rs796558, rs3925584, rs13146355, rs448378 Exclude rs11144134	5					Coronary artery disease	CHD	60801	123504	CARDIoGRAMplusC4D	European	Two-sample	1 SD	IVW - fixed	OR	0.82	0.72	0.92	0.002		OR	0.95	0.63	1.43	0.8	OR	0.82	0.71	0.96	0.02
	Susanna C. Larsson	2018	29769070	Mg	Dietary intake and micronutrient concentrations	23829	GWAS/Meyer et al, 2010	European		5e-08	NO				rs4072037, rs796558, rs3925584, rs13146355, rs448378 Exclude rs11144134	5					Coronary artery disease	CHD	60801	123504	CARDIoGRAMplusC4D	European	Two-sample	1 SD	IVW - random	OR	0.82	0.72	0.92	0.002		OR	0.95	0.63	1.43	0.8	OR	0.82	0.71	0.96	0.02
	Susanna C. Larsson	2018	29769070	Mg	Dietary intake and micronutrient concentrations	23829	GWAS/Meyer et al, 2010	European		5e-08	NO				rs4072037	1					Coronary artery disease	CHD	60801	123504	CARDIoGRAMplusC4D	European	Two-sample	1 SD	IVW	OR	0.86	0.71	1.01	0.11	0.5	OR	1.19	0.72	1.98	0.50027
	Susanna C. Larsson	2018	29769070	Mg	Dietary intake and micronutrient concentrations	23829	GWAS/Meyer et al, 2010	European		5e-08	NO				rs7965584	1					Coronary artery disease	CHD	60801	123504	CARDIoGRAMplusC4D	European	Two-sample	1 SD	IVW	OR	0.79	0.58	1	0.13	0.64	OR	1.19	0.58	2.42	0.633117
	Susanna C. Larsson	2018	29769070	Mg	Dietary intake and micronutrient concentrations	23829	GWAS/Meyer et al, 2010	European		5e-08	NO				rs3925584	1					Coronary artery disease	CHD	60801	123504	CARDIoGRAMplusC4D	European	Two-sample	1 SD	IVW	OR	0.76	0.56	0.96	0.09	0.5	OR	1.19	0.72	1.98	0.50027
	Susanna C. Larsson	2018	29769070	Mg	Dietary intake and micronutrient concentrations	23829	GWAS/Meyer et al, 2010	European		5e-08	NO				rs11144134	1					Coronary artery disease	CHD	60801	123504	CARDIoGRAMplusC4D	European	Two-sample	1 SD	IVW	OR	1.42	1.01	1.83	0.04	0.64	OR	1.19	0.58	2.42	0.633117
	Susanna C. Larsson	2018	29769070	Mg	Dietary intake and micronutrient concentrations	23829	GWAS/Meyer et al, 2010	European		5e-08	NO				rs13146355	1					Coronary artery disease	CHD	60801	123504	CARDIoGRAMplusC4D	European	Two-sample	1 SD	IVW	OR	0.94	0.64	1.24	0.76	0.5	OR	1.19	0.72	1.98	0.50027
	Susanna C. Larsson	2018	29769070	Mg	Dietary intake and micronutrient concentrations	23829	GWAS/Meyer et al, 2010	European		5e-08	NO				rs448378	1					Coronary artery disease	CHD	60801	123504	CARDIoGRAMplusC4D	European	Two-sample	1 SD	IVW	OR	0.65	0.41	0.89	0.06	0.64	OR	1.19	0.58	2.42	0.633117
	Emmi Tikkanen	2018	29691431	Muscular strength	Anthropometrics	334925	UK Biobank	European		5e-08	NO			0.05		139					Coronary artery disease	CHD			GWAS/Nikpay et al, 2015	European	Two-sample	1 SD	IVW	OR	0.59	0.49	0.69	1.51695e-09		OR	0.36	0.19	0.69	0.002	OR	0.52	0.43	0.63	1.92667e-11
	Emmi Tikkanen	2018	29691431	Muscular strength	Anthropometrics	334925	UK Biobank	European		5e-08	NO			0.05							Coronary artery disease	CHD			GWAS/Nikpay et al, 2015	European	Two-sample	1 SD	IVW	OR	0.65	0.54	0.76	7.76591e-07		OR	0.52	0.31	0.87	0.013	OR	0.65	0.54	0.79	9.0644e-06
	Bo Kobberø Lauridsen	2018	29228164	NAFLD	Other diseases and traits	94708	CGPS+CCHS	European	age, sex and study area		NO				rs738409, rs58542926	2	0.011	15			Coronary artery disease	CHD	10897	83811	CCHS and CGPS	European	One-sample	1 SD	Wald ratio	OR	0.98	0.94	1.02	0.47
	Lin Xu	2017	28889241	BMI	Anthropometrics	322154	Genetic Investigation of ANthropometric Traits (GIANT) consortium	European		5e-08	NO			0.1		77	0.024				Coronary artery disease	CHD	60801	123504	CARDIoGRAMplusC4D	Multi-ethnic	Two-sample	1 SD	IVW	OR	1.45	1.27	1.63	5.34021e-09		OR	1	0.99	1	0.5	OR	1.44	1.24	1.67	1.57721e-06
	Lin Xu	2017	28889241	T2D	Diabetes and related biomarkers	149821	DIAbetes Genetics Replication And Meta-analysis	European		5e-08	NO			0.1		38	0.057				Coronary artery disease	CHD	60801	123504	CARDIoGRAMplusC4D	Multi-ethnic	Two-sample	1 SD	IVW	OR	1.12	1.06	1.18	3.4388e-05	0.17	OR	1.07	0.99	1.15	0.1	OR	1.11	1.05	1.17	0.000156617
	Lin Xu	2017	28889241	Fasting blood glucose	Diabetes and related biomarkers	46186	Meta-Analyses of Glucose and Insulin-related traits Consortium (MAGIC)	European		5e-08	NO			0.1		43	0.048				Coronary artery disease	CHD	60801	123504	CARDIoGRAMplusC4D	Multi-ethnic	Two-sample	1 SD	IVW	OR	1.31	1.09	1.53	0.00179901	0.04	OR	1.08	0.87	1.35	0.5	OR	1.21	1.01	1.44	0.03
	Lin Xu	2017	28889241	HbA1c	Diabetes and related biomarkers	46368	Meta-Analyses of Glucose and Insulin-related traits Consortium (MAGIC)	European		5e-08	NO			0.1		10	0.024				Coronary artery disease	CHD	60801	123504	CARDIoGRAMplusC4D	Multi-ethnic	Two-sample	1 SD	IVW	OR	1.3	1.08	1.52	0.01	0.27	OR	1.66	1.03	2.68	0.04	OR	1.36	1.07	1.74	0.01
	Lin Xu	2017	28889241	Insulin	Diabetes and related biomarkers	38238	Meta-Analyses of Glucose and Insulin-related traits Consortium (MAGIC)	European		5e-08	NO			0.1		19	0.012				Coronary artery disease	CHD	60801	123504	CARDIoGRAMplusC4D	Multi-ethnic	Two-sample	1 SD	IVW	OR	2.8	1.89	3.71	2.17535e-09	0.04	OR	0.49	0.09	2.59	0.4	OR	2.61	1.61	4.23	9.89821e-05
	Lin Xu	2017	28889241	LDL-C	Lipids, lipoproteins and derivatives	188577	Global Lipids Genetics Consortium (GLGC)	European		5e-08	NO			0.1		30	0.024				Coronary artery disease	CHD	60801	123504	CARDIoGRAMplusC4D	Multi-ethnic	Two-sample	1 SD	IVW	OR	1.58	1.43	1.73	4.72745e-21	0.01	OR	1.74	1.59	1.9	3.53643e-34	OR	1.63	1.48	1.8	1.3167e-22
	Lin Xu	2017	28889241	HDL-C	Lipids, lipoproteins and derivatives	188577	Global Lipids Genetics Consortium (GLGC)	European		5e-08	NO			0.1		60	0.016				Coronary artery disease	CHD	60801	123504	CARDIoGRAMplusC4D	Multi-ethnic	Two-sample	1 SD	IVW	OR	0.86	0.78	0.94	0.00153179	<0.001	OR	1.03	0.95	1.12	0.46	OR	0.88	0.81	0.95	0.00167168
	Lin Xu	2017	28889241	TG	Lipids, lipoproteins and derivatives	188577	Global Lipids Genetics Consortium (GLGC)	European		5e-08	NO			0.1		28	0.021				Coronary artery disease	CHD	60801	123504	CARDIoGRAMplusC4D	Multi-ethnic	Two-sample	1 SD	IVW	OR	1.24	1.1	1.38	0.000200533	<0.001	OR	1.13	1.03	1.24	0.01	OR	1.23	1.11	1.36	6.46976e-05
	Dipender Gill	2017	28684612	Iron	Dietary intake and micronutrient concentrations	48972	Genetics of Iron Status (GIS) consortium	European		5e-08	NO			0.01		3					Coronary artery disease	CHD	34997	49512	CARDIoGRAMplusC4D and CARDIoGRAMplusC4D Metabochip	Multi-ethnic	Two-sample	1 SD	IVW - fixed	OR	0.94	0.88	1	0.0577792
	Dipender Gill	2017	28684612	Transferrin saturation	Dietary intake and micronutrient concentrations	48972	Genetics of Iron Status (GIS) consortium	European		5e-08	NO			0.01		3					Coronary artery disease	CHD	34997	49512	CARDIoGRAMplusC4D and CARDIoGRAMplusC4D Metabochip	Multi-ethnic	Two-sample	1 SD	IVW - fixed	OR	0.95	0.91	0.99	0.0170213
	Dipender Gill	2017	28684612	Ferritin	Dietary intake and micronutrient concentrations	48972	Genetics of Iron Status (GIS) consortium	European		5e-08	NO			0.01		3					Coronary artery disease	CHD	34997	49512	CARDIoGRAMplusC4D and CARDIoGRAMplusC4D Metabochip	Multi-ethnic	Two-sample	1 SD	IVW - fixed	OR	0.85	0.73	0.98	0.0305303
	Dipender Gill	2017	28684612	Transferrin	Dietary intake and micronutrient concentrations	48972	Genetics of Iron Status (GIS) consortium	European		5e-08	NO			0.01		3					Coronary artery disease	CHD	34997	49512	CARDIoGRAMplusC4D and CARDIoGRAMplusC4D Metabochip	Multi-ethnic	Two-sample	1 SD	IVW - fixed	OR	1.08	1.01	1.16	0.0293551
	Brian A. Ference	2017	28846118	CETP	Lipids, lipoproteins and derivatives	102837	National Center for Biotechnology Information database of Genotypes and Phenotypes program	Multi-ethnic		5e-08	NO			0.4	CETP score	36					Coronary artery disease	CHD	62240	127299	CARDIoGRAMplusC4D	Multi-ethnic	Two-sample	10 mg/dl	IVW - fixed	OR	0.851	0.811	0.891	1.78306e-11		OR	0.84	0.81	0.87	2.9e-08
	Brian A. Ference	2017	28846118	HMGCR	Lipids, lipoproteins and derivatives	102837	National Center for Biotechnology Information database of Genotypes and Phenotypes program	Multi-ethnic		5e-08	NO			0.4	HMGCR score	21					Coronary artery disease	CHD	62240	127299	CARDIoGRAMplusC4D	Multi-ethnic	Two-sample	10 mg/dl	IVW - fixed	OR	0.837	0.801	0.873	5.35436e-16		OR	0.91	0.83	0.99	2.9e-08
	Brian A. Ference	2017	28846118	PCSK9	Lipids, lipoproteins and derivatives	102837	National Center for Biotechnology Information database of Genotypes and Phenotypes program	Multi-ethnic		5e-08	NO			0.4	PCSK9 score						Coronary artery disease	CHD	62240	127299	CARDIoGRAMplusC4D	Multi-ethnic	Two-sample	10 mg/dl	IVW - fixed	OR	0.833	0.806	0.86	2.31674e-28
	Brian A. Ference	2017	28846118	NPC1L1	Lipids, lipoproteins and derivatives	102837	National Center for Biotechnology Information database of Genotypes and Phenotypes program	Multi-ethnic		5e-08	NO			0.4	NPC1L1 score						Coronary artery disease	CHD	62240	127299	CARDIoGRAMplusC4D	Multi-ethnic	Two-sample	10 mg/dl	IVW - fixed	OR	0.844	0.753	0.935	0.00213288
	Brian A. Ference	2017	28846118	PCSK9	Lipids, lipoproteins and derivatives	102837	National Center for Biotechnology Information database of Genotypes and Phenotypes program	Multi-ethnic		5e-08	NO			0.4	rs11591147	1					Coronary artery disease	CHD	62240	127299	CARDIoGRAMplusC4D	Multi-ethnic	Two-sample	10 mg/dl	IVW - fixed	OR	0.841	0.792	0.89	5.93711e-09
	Brian A. Ference	2017	28846118	CETP	Lipids, lipoproteins and derivatives	102837	National Center for Biotechnology Information database of Genotypes and Phenotypes program	Multi-ethnic		5e-08	NO			0.4	rs6511720	1					Coronary artery disease	CHD	62240	127299	CARDIoGRAMplusC4D	Multi-ethnic	Two-sample	10 mg/dl	IVW - fixed	OR	0.833	0.757	0.909	9.06467e-05
	Brian A. Ference	2017	28846118	CETP	Lipids, lipoproteins and derivatives	102837	National Center for Biotechnology Information database of Genotypes and Phenotypes program	Multi-ethnic		5e-08	NO			0.4	rs51535	1					Coronary artery disease	CHD	62240	127299	CARDIoGRAMplusC4D	Multi-ethnic	Two-sample	10 mg/dl	IVW - fixed	OR	0.846	0.804	0.888	4.19773e-11
	Brian A. Ference	2017	28846118	ABCG8	Lipids, lipoproteins and derivatives	102837	National Center for Biotechnology Information database of Genotypes and Phenotypes program	Multi-ethnic		5e-08	NO			0.4	rs4299376	1					Coronary artery disease	CHD	62240	127299	CARDIoGRAMplusC4D	Multi-ethnic	Two-sample	10 mg/dl	IVW - fixed	OR	0.817	0.754	0.88	2.94315e-07
	Brian A. Ference	2017	28846118	C1QTNF1	Lipids, lipoproteins and derivatives	102837	National Center for Biotechnology Information database of Genotypes and Phenotypes program	Multi-ethnic		5e-08	NO			0.4	rs646776	1					Coronary artery disease	CHD	62240	127299	CARDIoGRAMplusC4D	Multi-ethnic	Two-sample	10 mg/dl	IVW - fixed	OR	0.824	0.785	0.863	1.14284e-15
	Brian A. Ference	2017	28846118	CETP	Lipids, lipoproteins and derivatives	102837	National Center for Biotechnology Information database of Genotypes and Phenotypes program	Multi-ethnic		5e-08	NO			0.4	CETP score	36					Coronary artery disease	CHD	62240	127299	CARDIoGRAMplusC4D	Multi-ethnic	Two-sample	10 mg/dl	IVW - fixed	OR	0.788	0.734	0.842	1.01964e-11		OR	0.79	0.75	0.82	0.68
	Brian A. Ference	2017	28846118	HMGCR	Lipids, lipoproteins and derivatives	102837	National Center for Biotechnology Information database of Genotypes and Phenotypes program	Multi-ethnic		5e-08	NO			0.4	HMGCR score	21					Coronary artery disease	CHD	62240	127299	CARDIoGRAMplusC4D	Multi-ethnic	Two-sample	10 mg/dl	IVW - fixed	OR	0.801	0.757	0.845	2.58889e-15		OR	0.75	0.59	0.97	0.68
	Brian A. Ference	2017	28846118	PCSK9	Lipids, lipoproteins and derivatives	102837	National Center for Biotechnology Information database of Genotypes and Phenotypes program	Multi-ethnic		5e-08	NO			0.4	PCSK9 score						Coronary artery disease	CHD	62240	127299	CARDIoGRAMplusC4D	Multi-ethnic	Two-sample	10 mg/dl	IVW - fixed	OR	0.798	0.765	0.831	1.15174e-26
	Brian A. Ference	2017	28846118	NPC1L1	Lipids, lipoproteins and derivatives	102837	National Center for Biotechnology Information database of Genotypes and Phenotypes program	Multi-ethnic		5e-08	NO			0.4	NPC1L1 score						Coronary artery disease	CHD	62240	127299	CARDIoGRAMplusC4D	Multi-ethnic	Two-sample	10 mg/dl	IVW - fixed	OR	0.806	0.701	0.911	0.0012538
	Brian A. Ference	2017	28846118	PCSK9	Lipids, lipoproteins and derivatives	102837	National Center for Biotechnology Information database of Genotypes and Phenotypes program	Multi-ethnic		5e-08	NO			0.4	rs11591147	1					Coronary artery disease	CHD	62240	127299	CARDIoGRAMplusC4D	Multi-ethnic	Two-sample	10 mg/dl	IVW - fixed	OR	0.793	0.732	0.854	3.68278e-09
	Brian A. Ference	2017	28846118	CETP	Lipids, lipoproteins and derivatives	102837	National Center for Biotechnology Information database of Genotypes and Phenotypes program	Multi-ethnic		5e-08	NO			0.4	rs6511720	1					Coronary artery disease	CHD	62240	127299	CARDIoGRAMplusC4D	Multi-ethnic	Two-sample	10 mg/dl	IVW - fixed	OR	0.783	0.689	0.877	7.05367e-05
	Brian A. Ference	2017	28846118	CETP	Lipids, lipoproteins and derivatives	102837	National Center for Biotechnology Information database of Genotypes and Phenotypes program	Multi-ethnic		5e-08	NO			0.4	rs51535	1					Coronary artery disease	CHD	62240	127299	CARDIoGRAMplusC4D	Multi-ethnic	Two-sample	10 mg/dl	IVW - fixed	OR	0.809	0.758	0.86	4.67071e-11
	Brian A. Ference	2017	28846118	ABCG8	Lipids, lipoproteins and derivatives	102837	National Center for Biotechnology Information database of Genotypes and Phenotypes program	Multi-ethnic		5e-08	NO			0.4	rs4299376	1					Coronary artery disease	CHD	62240	127299	CARDIoGRAMplusC4D	Multi-ethnic	Two-sample	10 mg/dl	IVW - fixed	OR	0.779	0.705	0.853	2.78663e-07
	Brian A. Ference	2017	28846118	C1QTNF1	Lipids, lipoproteins and derivatives	102837	National Center for Biotechnology Information database of Genotypes and Phenotypes program	Multi-ethnic		5e-08	NO			0.4	rs646776	1					Coronary artery disease	CHD	62240	127299	CARDIoGRAMplusC4D	Multi-ethnic	Two-sample	10 mg/dl	IVW - fixed	OR	0.767	0.718	0.816	4.39307e-16
	Wei Gan	2017	28989980	Bone mineral density	Clinical measurements	116501	UK Biobank	European		5e-08	NO			0.05		232	0.159				Coronary artery disease	CHD	60801	123504	CARDIoGRAMplusC4D	Multi-ethnic	Two-sample	1 SD	IVW	OR	1.05	1	1.1	0.034	0.832	OR	1.06	0.96	1.17	0.237	OR	1.07	1.01	1.13	0.026		OR	1.05	1.01
	Wei Gan	2017	28989980	Bone mineral density	Clinical measurements	116501	UK Biobank	European		5e-08	NO			0.05		191	0.147				Coronary artery disease	CHD	60801	123504	CARDIoGRAMplusC4D	Multi-ethnic	Two-sample	1 SD	IVW	OR	1.05	1.01	1.09	0.027
	Wei Gan	2017	28989980	Bone mineral density	Clinical measurements	116501	UK Biobank	European		5e-08	NO			0.05		158	0.137				Coronary artery disease	CHD	60801	123504	CARDIoGRAMplusC4D	Multi-ethnic	Two-sample	1 SD	IVW	OR	1.06	1.01	1.11	0.02
	Wei Gan	2017	28989980	Bone mineral density	Clinical measurements	116501	UK Biobank	European		5e-08	NO			0.05		135	0.129				Coronary artery disease	CHD	60801	123504	CARDIoGRAMplusC4D	Multi-ethnic	Two-sample	1 SD	IVW	OR	1.05	1	1.1	0.039
	Wei Gan	2017	28989980	Bone mineral density	Clinical measurements	116501	UK Biobank	European		5e-08	NO			0.05		115	0.122				Coronary artery disease	CHD	60801	123504	CARDIoGRAMplusC4D	Multi-ethnic	Two-sample	1 SD	IVW	OR	1.06	1	1.12	0.036
	Wei Gan	2017	28989980	Bone mineral density	Clinical measurements	116501	UK Biobank	European		5e-08	NO			0.05		101	0.116				Coronary artery disease	CHD	60801	123504	CARDIoGRAMplusC4D	Multi-ethnic	Two-sample	1 SD	IVW	OR	1.05	0.99	1.11	0.089
	Wei Gan	2017	28989980	Bone mineral density	Clinical measurements	116501	UK Biobank	European		5e-08	NO			0.05		89	0.111				Coronary artery disease	CHD	60801	123504	CARDIoGRAMplusC4D	Multi-ethnic	Two-sample	1 SD	IVW	OR	1.05	0.99	1.11	0.122
	Wei Gan	2017	28989980	Bone mineral density	Clinical measurements	116501	UK Biobank	European		5e-08	NO			0.05		81	0.107				Coronary artery disease	CHD	60801	123504	CARDIoGRAMplusC4D	Multi-ethnic	Two-sample	1 SD	IVW	OR	1.06	1	1.12	0.05
	Wei Gan	2017	28989980	Bone mineral density	Clinical measurements	116501	UK Biobank	European		5e-08	NO			0.05		72	0.102				Coronary artery disease	CHD	60801	123504	CARDIoGRAMplusC4D	Multi-ethnic	Two-sample	1 SD	IVW	OR	1.07	1.01	1.13	0.028
	Wei Gan	2017	28989980	Bone mineral density	Clinical measurements	116501	UK Biobank	European		5e-08	NO			0.05		53	0.091				Coronary artery disease	CHD	60801	123504	CARDIoGRAMplusC4D	Multi-ethnic	Two-sample	1 SD	IVW	OR	1.08	1.02	1.14	0.013
	Wei Gan	2017	28989980	Bone mineral density at the lumbar spine (LSBMD)	Clinical measurements	116501	UK Biobank	European		5e-08	NO			0.05		30	0.028				Coronary artery disease	CHD	60801	123504	CARDIoGRAMplusC4D	Multi-ethnic	Two-sample	1 SD	IVW	OR	1.096	0.991	1.201	0.077
	Wei Gan	2017	28989980	Bone mineral density at femoral neck (FNBMD)	Clinical measurements	116501	UK Biobank	European		5e-08	NO			0.05		28	0.0306				Coronary artery disease	CHD	60801	123504	CARDIoGRAMplusC4D	Multi-ethnic	Two-sample	1 SD	IVW	OR	1.016	0.945	1.087	0.749
	Taavi Tillmann	2017	28855160	Education	Lifestyle, education and behavior	405072	Social Science Genetic Association Consortium and UK Biobank	European		5e-08	NO			0.1		162	0.018				Coronary artery disease	CHD	63746	130681	CARDIoGRAMplusC4D	Multi-ethnic	Two-sample	1 SD	IVW	OR	0.67	0.59	0.75	2.9e-08		OR	0.54	0.31	0.93	0.029	OR	0.7	0.58	0.85	0.00018
	Taavi Tillmann	2017	28855160	Education	Lifestyle, education and behavior	293723	Social Science Genetic Association Consortium	European		5e-08	NO			0.1		72	0.008				Coronary artery disease	CHD	63746	130681	CARDIoGRAMplusC4D	Multi-ethnic	Two-sample	1 SD	IVW	OR	0.6	0.49	0.71	6.2e-06		OR	0.54	0.26	1.11	0.099	OR	0.71	0.54	0.93	0.014
	Donald M. Lyall	2017	28678979	BMI	Anthropometrics	339224	GWAS/Locke et al, 2015	European	age, sex, 10 genetic principal components, assessment center, batch effects, smoking history, alcohol intake and townsend scores	5e-08	NO					93	0.02	2175			Stroke	Stroke	1958	117901	UK Biobank	European	Two-sample	1 SD	IVW	OR	1.02	0.71	1.33	0.93		OR	0.84	0.418	1.626	0.582
	Donald M. Lyall	2017	28678979	BMI	Anthropometrics	339224	GWAS/Locke et al, 2015	European	age, sex, 10 genetic principal components, assessment center, batch effects, smoking history, alcohol intake and townsend scores	5e-08	NO					93	0.02	2175			Coronary artery disease	CHD	5760	114099	UK Biobank	European	Two-sample	1 SD	IVW	OR	1.35	1.09	1.61	0.007		OR	0.922	0.633	1.49	0.76
	Shiu Lun Au Yeung	2017	28765276	VEGF	Proteins and drug targets	16112	GWAS/Choi et al, 2016	European		5e-08	NO			0.05		9			80	0.97	Coronary artery disease	CHD	60801	123504	CARDIoGRAMplusC4D	Multi-ethnic	Two-sample	1 SD	IVW - fixed	OR	0.99	0.96	1.02	0.515793	0.02	OR	0.95	0.91	0.99	0.0170213
	Shiu Lun Au Yeung	2017	28765276	VEGF	Proteins and drug targets	16112	GWAS/Choi et al, 2016	European		5e-08	NO			0.05	Excluding rs6993770	8					Coronary artery disease	CHD	60801	123504	CARDIoGRAMplusC4D	Multi-ethnic	Two-sample	1 SD	IVW - fixed	OR	0.98	0.96	1	0.0523842	0.09	OR	0.95	0.92	0.99	0.00610875
	Shiu Lun Au Yeung	2017	28765276	VEGF	Proteins and drug targets	16112	GWAS/Choi et al, 2016	European		5e-08	NO			0.05	Excluding rs6921438	8					Coronary artery disease	CHD	60801	123504	CARDIoGRAMplusC4D	Multi-ethnic	Two-sample	1 SD	IVW - fixed	OR	1.08	1.02	1.14	0.006681	0.78	OR	1.06	0.9	1.24	0.476013
	Shiu Lun Au Yeung	2017	28765276	VEGF	Proteins and drug targets	16112	GWAS/Choi et al, 2016	European		5e-08	NO			0.05	Excluding rs6993770 and rs6921438	7					Coronary artery disease	CHD	60801	123504	CARDIoGRAMplusC4D	Multi-ethnic	Two-sample	1 SD	IVW - fixed	OR	1.05	0.98	1.12	0.152065	0.63	OR	1.01	0.85	1.2	0.909944
	Shiu Lun Au Yeung	2017	28765276	VEGF	Proteins and drug targets	16112	GWAS/Choi et al, 2016	European		5e-08	NO			0.05	rs1740073	1					Coronary artery disease	CHD	60801	123504	CARDIoGRAMplusC4D	Multi-ethnic	Two-sample	1 SD	IVW - fixed	OR	1.15	0.91	1.39	0.19591
	Shiu Lun Au Yeung	2017	28765276	VEGF	Proteins and drug targets	16112	GWAS/Choi et al, 2016	European		5e-08	NO			0.05	rs2375981	1					Coronary artery disease	CHD	60801	123504	CARDIoGRAMplusC4D	Multi-ethnic	Two-sample	1 SD	IVW - fixed	OR	1.04	0.95	1.13	0.375581
	Shiu Lun Au Yeung	2017	28765276	VEGF	Proteins and drug targets	16112	GWAS/Choi et al, 2016	European		5e-08	NO			0.05	rs2639990	1					Coronary artery disease	CHD	60801	123504	CARDIoGRAMplusC4D	Multi-ethnic	Two-sample	1 SD	IVW - fixed	OR	1.13	0.77	1.49	0.468004
	Shiu Lun Au Yeung	2017	28765276	VEGF	Proteins and drug targets	16112	GWAS/Choi et al, 2016	European		5e-08	NO			0.05	rs4782371	1					Coronary artery disease	CHD	60801	123504	CARDIoGRAMplusC4D	Multi-ethnic	Two-sample	1 SD	IVW - fixed	OR	1.07	0.78	1.36	0.633323
	Shiu Lun Au Yeung	2017	28765276	VEGF	Proteins and drug targets	16112	GWAS/Choi et al, 2016	European		5e-08	NO			0.05	rs6921438	1					Coronary artery disease	CHD	60801	123504	CARDIoGRAMplusC4D	Multi-ethnic	Two-sample	1 SD	IVW - fixed	OR	0.97	0.94	1	0.0536502
	Shiu Lun Au Yeung	2017	28765276	VEGF	Proteins and drug targets	16112	GWAS/Choi et al, 2016	European		5e-08	NO			0.05	rs6993770	1					Coronary artery disease	CHD	60801	123504	CARDIoGRAMplusC4D	Multi-ethnic	Two-sample	1 SD	IVW - fixed	OR	1.19	1.05	1.33	0.00391925
	Shiu Lun Au Yeung	2017	28765276	VEGF	Proteins and drug targets	16112	GWAS/Choi et al, 2016	European		5e-08	NO			0.05	rs7043199	1					Coronary artery disease	CHD	60801	123504	CARDIoGRAMplusC4D	Multi-ethnic	Two-sample	1 SD	IVW - fixed	OR	0.95	0.72	1.18	0.684007
	Shiu Lun Au Yeung	2017	28765276	VEGF	Proteins and drug targets	16112	GWAS/Choi et al, 2016	European		5e-08	NO			0.05	rs10761741	1					Coronary artery disease	CHD	60801	123504	CARDIoGRAMplusC4D	Multi-ethnic	Two-sample	1 SD	IVW - fixed	OR	1.09	0.87	1.31	0.409168
	Shiu Lun Au Yeung	2017	28765276	VEGF	Proteins and drug targets	16112	GWAS/Choi et al, 2016	European		5e-08	NO			0.05	rs114694170	1					Coronary artery disease	CHD	60801	123504	CARDIoGRAMplusC4D	Multi-ethnic	Two-sample	1 SD	IVW - fixed	OR	1.01	0.72	1.3	0.947368
	Susanna C. Larsson	2017	28742912	Ca	Dietary intake and micronutrient concentrations	61079	GWAS/O’Seaghdha et al, 2013	European		5e-08	YES		0.025			6					Coronary artery disease	CHD	60801	123504	CARDIoGRAMplusC4D	Multi-ethnic	Two-sample	1 SD	IVW	OR	1.25	1.08	1.42	0.003	0.96	OR	1.26	0.96	1.63	0.0870342	OR	1.25	1.06	1.48	0.00877593
	Susanna C. Larsson	2017	28742912	Ca	Dietary intake and micronutrient concentrations	61079	GWAS/O’Seaghdha et al, 2013	European		5e-08	YES		0.025			6					Myocardial Infarction	MI			CARDIoGRAMplusC4D	Multi-ethnic	Two-sample	1 SD	IVW	OR	1.24	1.05	1.43	0.009
	Susanna C. Larsson	2017	28742912	Ca	Dietary intake and micronutrient concentrations	61079	GWAS/O’Seaghdha et al, 2013	European		5e-08	YES		0.008		rs1801725	1	0.0049				Coronary artery disease	CHD	60801	123504	CARDIoGRAMplusC4D	Multi-ethnic	Two-sample	1 SD	IVW	OR	1.25	1.04	1.46	0.02
	Susanna C. Larsson	2017	28742912	Ca	Dietary intake and micronutrient concentrations	61079	GWAS/O’Seaghdha et al, 2013	European		5e-08	YES		0.008		rs1570669	1	0.0006				Coronary artery disease	CHD	60801	123504	CARDIoGRAMplusC4D	Multi-ethnic	Two-sample	1 SD	IVW	OR	1.1	0.65	1.55	0.72
	Susanna C. Larsson	2017	28742912	Ca	Dietary intake and micronutrient concentrations	61079	GWAS/O’Seaghdha et al, 2013	European		5e-08	YES		0.008		rs1550532	1	0.0006				Coronary artery disease	CHD	60801	123504	CARDIoGRAMplusC4D	Multi-ethnic	Two-sample	1 SD	IVW	OR	1.81	1.02	2.6	0.04
	Susanna C. Larsson	2017	28742912	Ca	Dietary intake and micronutrient concentrations	61079	GWAS/O’Seaghdha et al, 2013	European		5e-08	YES		0.008		rs7481584	1	0.0006				Coronary artery disease	CHD	60801	123504	CARDIoGRAMplusC4D	Multi-ethnic	Two-sample	1 SD	IVW	OR	0.99	0.57	1.41	0.97
	Susanna C. Larsson	2017	28742912	Ca	Dietary intake and micronutrient concentrations	61079	GWAS/O’Seaghdha et al, 2013	European		5e-08	YES		0.008		rs7336933	1	0.0005				Coronary artery disease	CHD	60801	123504	CARDIoGRAMplusC4D	Multi-ethnic	Two-sample	1 SD	IVW	OR	1.27	0.66	1.88	0.48
	Susanna C. Larsson	2017	28742912	Ca	Dietary intake and micronutrient concentrations	61079	GWAS/O’Seaghdha et al, 2013	European		5e-08	YES		0.008		rs10491003	1	0.0005				Coronary artery disease	CHD	60801	123504	CARDIoGRAMplusC4D	Multi-ethnic	Two-sample	1 SD	IVW	OR	1.29	0.7	1.88	0.42
	Susanna C. Larsson	2017	28742912	Ca	Dietary intake and micronutrient concentrations	61079	GWAS/O’Seaghdha et al, 2013	European		5e-08	YES		0.008		rs1801725	1	0.0049				Myocardial Infarction	MI			CARDIoGRAMplusC4D	Multi-ethnic	Two-sample	1 SD	IVW	OR	1.23	1.01	1.45	0.038
	Susanna C. Larsson	2017	28742912	Ca	Dietary intake and micronutrient concentrations	61079	GWAS/O’Seaghdha et al, 2013	European		5e-08	YES		0.008		rs1570669	1	0.0006				Myocardial Infarction	MI			CARDIoGRAMplusC4D	Multi-ethnic	Two-sample	1 SD	IVW	OR	1.84	0.47	3.21	0.553
	Susanna C. Larsson	2017	28742912	Ca	Dietary intake and micronutrient concentrations	61079	GWAS/O’Seaghdha et al, 2013	European		5e-08	YES		0.008		rs1550532	1	0.0006				Myocardial Infarction	MI			CARDIoGRAMplusC4D	Multi-ethnic	Two-sample	1 SD	IVW	OR	1.74	0.93	2.55	0.084
	Susanna C. Larsson	2017	28742912	Ca	Dietary intake and micronutrient concentrations	61079	GWAS/O’Seaghdha et al, 2013	European		5e-08	YES		0.008		rs7481584	1	0.0006				Myocardial Infarction	MI			CARDIoGRAMplusC4D	Multi-ethnic	Two-sample	1 SD	IVW	OR	1.11	0.6	1.62	0.743
	Susanna C. Larsson	2017	28742912	Ca	Dietary intake and micronutrient concentrations	61079	GWAS/O’Seaghdha et al, 2013	European		5e-08	YES		0.008		rs7336933	1	0.0005				Myocardial Infarction	MI			CARDIoGRAMplusC4D	Multi-ethnic	Two-sample	1 SD	IVW	OR	1.49	1.71	1.27	0.291
	Susanna C. Larsson	2017	28742912	Ca	Dietary intake and micronutrient concentrations	61079	GWAS/O’Seaghdha et al, 2013	European		5e-08	YES		0.008		rs10491003	1	0.0005				Myocardial Infarction	MI			CARDIoGRAMplusC4D	Multi-ethnic	Two-sample	1 SD	IVW	OR	1.5	0.77	2.23	0.229
	Yiqiang Zhan	2017	28515044	Leukocyte telomere length	Other metabolites/biomarkers	37684	ENGAGE Telomere Consortium	European		5e-08	NO					7					Coronary artery disease	CHD	22233	64762	CARDIoGRAM	European	Two-sample	1 SD	IVW	OR	0.79	0.65	0.93	0.016
	Yiqiang Zhan	2017	28515044	Leukocyte telomere length	Other metabolites/biomarkers	37684	ENGAGE Telomere Consortium	European		5e-08	NO					7					Coronary artery disease	CHD	60801	123504	CARDIoGRAMplusC4D and 1000G GWAS	Multi-ethnic	Two-sample	1 SD	IVW	OR	0.89	0.79	0.99	0.052
	Yiqiang Zhan	2017	28515044	Leukocyte telomere length	Other metabolites/biomarkers	37684	ENGAGE Telomere Consortium	European		5e-08	NO					6					Coronary artery disease	CHD	60801	123504	CARDIoGRAMplusC4D and 1000G GWAS	Multi-ethnic	Two-sample	1 SD	IVW	OR	0.71	0.58	0.84	0.001
	Yiqiang Zhan	2017	28515044	Leukocyte telomere length	Other metabolites/biomarkers	37684	ENGAGE Telomere Consortium	European		5e-08	NO					7					Myocardial Infarction	MI			CARDIoGRAMplusC4D and 1000G GWAS	Multi-ethnic	Two-sample	1 SD	IVW	OR	0.88	0.76	1	0.044
	Sara M. Willems	2017	29313844	Handgrip strength	Anthropometrics	195180	UK Biobank	European		5e-08	NO					16					Coronary artery disease	CHD	60801	123504	CARDIoGRAMplusC4D	Multi-ethnic	Two-sample	1 SD	IVW	OR	0.99	0.94	1.04	0.631
	Sara M. Willems	2017	29313844	Handgrip strength	Anthropometrics	195180	UK Biobank	European		5e-08	NO					16					Myocardial Infarction	MI	43677	128199	CARDIoGRAMplusC4D	Multi-ethnic	Two-sample	1 SD	IVW	OR	0.98	0.93	1.03	0.433
	Caroline E. Dale	2017	28500271	Adiposity	Other diseases and traits	339224	Genetic Investigation of ANthropometric Traits (GIANT) consortium-BMI	European		5e-08	NO					97			100	1.3	Coronary artery disease	CHD	66842	162110	University College London – London School of Hygiene and Tropical Medicine – Edinburgh - Bristol (UCLEB) consortium	European	Two-sample	1 SD	IVW	OR	1.36	1.22	1.5	5.42236e-09	0.65	OR	1.44	1.1	1.89	0.00827115	OR	1.38	1.22	1.57	5.56793e-07
	Caroline E. Dale	2017	28500271	Adiposity	Other diseases and traits	339224	Genetic Investigation of ANthropometric Traits (GIANT) consortium-BMI	European		5e-08	NO					97			75	1.2	Stroke	Stroke	12389	62004	University College London – London School of Hygiene and Tropical Medicine – Edinburgh - Bristol (UCLEB) consortium	European	Two-sample	1 SD	IVW	OR	1.09	0.93	1.25	0.253307	0.73	OR	1.03	0.7	1.51	0.8802	OR	0.98	0.77	1.25	0.870164
	Caroline E. Dale	2017	28500271	Adiposity	Other diseases and traits	224459	Genetic Investigation of ANthropometric Traits (GIANT) consortium-WHRadjBMI	European		5e-08	NO					49			100	1.3	Coronary artery disease	CHD	66692	159689	University College London – London School of Hygiene and Tropical Medicine – Edinburgh - Bristol (UCLEB) consortium	European	Two-sample	1 SD	IVW	OR	1.48	1.28	1.68	1.59247e-08	0.06	OR	0.89	0.52	1.53	0.672089	OR	1.61	1.36	1.9	2.36321e-08
	Caroline E. Dale	2017	28500271	Adiposity	Other diseases and traits	224459	Genetic Investigation of ANthropometric Traits (GIANT) consortium-WHRadjBMI	European		5e-08	NO					49			70	1.3	Stroke	Stroke	12389	62004	University College London – London School of Hygiene and Tropical Medicine – Edinburgh - Bristol (UCLEB) consortium	European	Two-sample	1 SD	IVW	OR	1.32	1.03	1.61	0.0148328	0.94	OR	1.27	0.47	3.46	0.63883	OR	1.34	0.97	1.86	0.0780384
	Philip C Haycock	2017	28241208	Leukocyte telomere length	Other metabolites/biomarkers	9190	GWAS/Mangino et al, 2012	European		5e-08	YES	Bonferroni	0.05			13					Small vessel ischemic stroke	Stroke	1894	62004	METASTROKE/ISGC	European	Two-sample	1SD	Maximum likelihood	OR	0.94	0.66	1.22	0.7141
	Philip C Haycock	2017	28241208	Leukocyte telomere length	Other metabolites/biomarkers	9190	GWAS/Mangino et al, 2012	European		5e-08	YES	Bonferroni	0.05			12					Hemorrhagic stroke	Stroke	2963	5503	METASTROKE/ISGC	European	Two-sample	1SD	Maximum likelihood	OR	0.92	0.61	1.23	0.6719
	Philip C Haycock	2017	28241208	Leukocyte telomere length	Other metabolites/biomarkers	9190	GWAS/Mangino et al, 2012	European		5e-08	YES	Bonferroni	0.05			13					Cardioembolic ischemic stroke	Stroke	2365	62004	METASTROKE/ISGC	European	Two-sample	1SD	Maximum likelihood	OR	0.88	0.64	1.12	0.44644
	Philip C Haycock	2017	28241208	Leukocyte telomere length	Other metabolites/biomarkers	9190	GWAS/Mangino et al, 2012	European		5e-08	YES	Bonferroni	0.05			13					Coronary artery disease	CHD	22233	64762	CARDIoGRAM	European	Two-sample	1SD	Maximum likelihood	OR	0.78	0.67	0.89	0.0009	0.27	OR	0.6	0.35	1.03	0.0635766	OR	0.81	0.66	0.99	0.0416306
	Philip C Haycock	2017	28241208	Leukocyte telomere length	Other metabolites/biomarkers	9190	GWAS/Mangino et al, 2012	European		5e-08	YES	Bonferroni	0.05			13					Large vessel ischemic stroke	Stroke	2167	62004	METASTROKE/ISGC	European	Two-sample	1SD	Maximum likelihood	OR	0.74	0.52	0.96	0.08014
	Jordi Merino	2017	28298470	Hyperglycemia	Other diseases and traits	133010	Meta-Analyses of Glucose and Insulin-related traits Consortium (MAGIC)	European		5e-08	YES	FDR	0.05	0.2	rs6113722	1					Coronary artery disease	CHD	85979	195443	CARDIoGRAMplusC4D Metabochip and CARDIoGRAM	Multi-ethnic	Two-sample	1 mmol/L	IVW	OR	1.12	0.27	1.97	0.823121
	Jordi Merino	2017	28298470	Hyperglycemia	Other diseases and traits	133010	Meta-Analyses of Glucose and Insulin-related traits Consortium (MAGIC)	European		5e-08	YES	FDR	0.05	0.2	rs560887	1					Coronary artery disease	CHD	85979	195443	CARDIoGRAMplusC4D Metabochip and CARDIoGRAM	Multi-ethnic	Two-sample	1 mmol/L	IVW	OR	1.25	0.92	1.58	0.105789
	Jordi Merino	2017	28298470	Hyperglycemia	Other diseases and traits	133010	Meta-Analyses of Glucose and Insulin-related traits Consortium (MAGIC)	European		5e-08	YES	FDR	0.05	0.2	rs11619319	1					Coronary artery disease	CHD	85979	195443	CARDIoGRAMplusC4D Metabochip and CARDIoGRAM	Multi-ethnic	Two-sample	1 mmol/L	IVW	OR	1.65	0.59	2.71	0.197896
	Jordi Merino	2017	28298470	Hyperglycemia	Other diseases and traits	133010	Meta-Analyses of Glucose and Insulin-related traits Consortium (MAGIC)	European		5e-08	YES	FDR	0.05	0.2	rs10885122	1					Coronary artery disease	CHD	85979	195443	CARDIoGRAMplusC4D Metabochip and CARDIoGRAM	Multi-ethnic	Two-sample	1 mmol/L	IVW	OR	1.81	0.71	2.91	0.0991988
	Jordi Merino	2017	28298470	Hyperglycemia	Other diseases and traits	133010	Meta-Analyses of Glucose and Insulin-related traits Consortium (MAGIC)	European		5e-08	YES	FDR	0.05	0.2	rs16913693	1					Coronary artery disease	CHD	85979	195443	CARDIoGRAMplusC4D Metabochip and CARDIoGRAM	Multi-ethnic	Two-sample	1 mmol/L	IVW	OR	1.87	0.5	3.24	0.189182
	Jordi Merino	2017	28298470	Hyperglycemia	Other diseases and traits	133010	Meta-Analyses of Glucose and Insulin-related traits Consortium (MAGIC)	European		5e-08	YES	FDR	0.05	0.2	rs6113722 and rs560887 and rs11619319 and rs10885122 and rs16913693	5					Coronary artery disease	CHD	85979	195443	CARDIoGRAMplusC4D Metabochip and CARDIoGRAM	Multi-ethnic	Two-sample	1 mmol/L	IVW	OR	1.33	1.02	1.64	0.0185746
	Ilkka Seppälä	2017	28442717	Homoarginine	Amino acids and derivatives	5143	GWAS/Kleber et al, 2013	European		5e-08	NO				rs1047891, rs37369, rs1153858	3					CHD;MI	CHD	22233	64762	CARDIoGRAM	European	Two-sample	1 SD	Weighted linear regression	OR	1	0.54	1.46	0.99
	Ilkka Seppälä	2017	28442717	Homoarginine	Amino acids and derivatives	5143	GWAS/Kleber et al, 2013	European		5e-08	NO				rs1047891, rs37369, rs1153858	3					CHD;MI	CHD	60801	123504	CARDIoGRAMplusC4D	Multi-ethnic	Two-sample	1 SD	Weighted linear regression	OR	1.03	0.79	1.27	0.7
	Ilkka Seppälä	2017	28442717	Homoarginine	Amino acids and derivatives	5143	GWAS/Kleber et al, 2013	European		5e-08	NO				rs1047891, rs37369, rs1153858	3					Myocardial Infarction	MI	43676	128199	CARDIoGRAMplusC4D	Multi-ethnic	Two-sample	1 SD	Weighted linear regression	OR	1.01	0.87	1.15	0.8
	Lin Xu	2017	28195141	Ca	Dietary intake and micronutrient concentrations	20611	GWAS/O’Seaghdha et al, 2010	European		5e-08	NO			0.01	rs7336933 and rs17711722 and rs17251221 and rs10491003	4					Coronary artery disease	CHD	22233	64762	CARDIoGRAM	European	Two-sample	1 mg/dl	IVW - fixed	OR	1.62	0.86	2.38	0.0632005	0.683						OR	1.48	0.8	2.71	0.207829
	Lin Xu	2017	28195141	Ca	Dietary intake and micronutrient concentrations	20611	GWAS/O’Seaghdha et al, 2010	European		5e-08	NO			0.01	rs7336933 and rs17711722 and rs17251221 and rs10491003	4					Coronary artery disease	CHD	60801	123504	CARDIoGRAMplusC4D and 1000G GWAS	Multi-ethnic	Two-sample	1 mg/dl	IVW - fixed	OR	1.49	1.02	1.96	0.0166969	0.347						OR	1.66	1.12	1.81	3.48899e-05
	Lin Xu	2017	28195141	Ca	Dietary intake and micronutrient concentrations	20611	GWAS/O’Seaghdha et al, 2010	European		5e-08	NO			0.01	rs7336933 and rs17711722 and rs17251221 and rs10491003	4					Myocardial Infarction	MI	43676	128199	CARDIoGRAMplusC4D and 1000G GWAS	Multi-ethnic	Two-sample	1 mg/dl	IVW - fixed	OR	1.58	1.06	2.1	0.00872303	0.76						OR	1.65	1.06	2.56	0.0259949
	Lin Xu	2017	28007909	ALT	Proteins and drug targets	45596	GWAS/Chambers et al, 2011	European		1e-08	NO				rs6834314 and rs738409	2		23			Coronary artery disease	CHD	10216	407	Guangzhou Biobank Cohort Study (GBCS)	Asian	Two-sample	1 U/L	Two-stage least squares	OR	0.92	0.87	0.97	0.004
	C. Mary Schooling	2017	27882376	Protein C	Inflammatory and thrombotic biomarkers	13473	GWAS/Tang et al, 2010; Athanasiadis et al, 2011; Oudot-Mellakh et al, 2012; Munir et al, 2014	Multi-ethnic		5e-08	NO				rs1260326	1					CHD;MI	CHD	63746	130681	CARDIoGRAMplusC4D	Multi-ethnic	Two-sample	1 µg/ml	Wald ratio	OR	1.34	0.94	1.74	0.0624435
	C. Mary Schooling	2017	27882376	Protein C	Inflammatory and thrombotic biomarkers	13473	GWAS/Tang et al, 2010; Athanasiadis et al, 2011; Oudot-Mellakh et al, 2012; Munir et al, 2014	Multi-ethnic		5e-08	NO				rs17145713	1					CHD;MI	CHD	63746	130681	CARDIoGRAMplusC4D	Multi-ethnic	Two-sample	1 µg/ml	Wald ratio	OR	0.82	0.57	1.07	0.216749
	C. Mary Schooling	2017	27882376	Protein C	Inflammatory and thrombotic biomarkers	13473	GWAS/Tang et al, 2010; Athanasiadis et al, 2011; Oudot-Mellakh et al, 2012; Munir et al, 2014	Multi-ethnic		5e-08	NO				rs3746429	1					CHD;MI	CHD	63746	130681	CARDIoGRAMplusC4D	Multi-ethnic	Two-sample	1 µg/ml	Wald ratio	OR	0.66	0.43	0.89	0.0251505
	C. Mary Schooling	2017	27882376	Protein C	Inflammatory and thrombotic biomarkers	13473	GWAS/Tang et al, 2010; Athanasiadis et al, 2011; Oudot-Mellakh et al, 2012; Munir et al, 2014	Multi-ethnic		5e-08	NO				rs4321325	1					CHD;MI	CHD	63746	130681	CARDIoGRAMplusC4D	Multi-ethnic	Two-sample	1 µg/ml	Wald ratio	OR	1.16	0.79	1.53	0.378757
	C. Mary Schooling	2017	27882376	Protein C	Inflammatory and thrombotic biomarkers	13473	GWAS/Tang et al, 2010; Athanasiadis et al, 2011; Oudot-Mellakh et al, 2012; Munir et al, 2014	Multi-ethnic		5e-08	NO				rs7580658	1					CHD;MI	CHD	63746	130681	CARDIoGRAMplusC4D	Multi-ethnic	Two-sample	1 µg/ml	Wald ratio	OR	0.66	0.444	0.876	0.0165346
	C. Mary Schooling	2017	27882376	Protein C	Inflammatory and thrombotic biomarkers	13473	GWAS/Tang et al, 2010; Athanasiadis et al, 2011; Oudot-Mellakh et al, 2012; Munir et al, 2014	Multi-ethnic		5e-08	NO				rs867186	1					CHD;MI	CHD	63746	130681	CARDIoGRAMplusC4D	Multi-ethnic	Two-sample	1 µg/ml	Wald ratio	OR	0.86	0.81	0.91	3.79999e-07
	C. Mary Schooling	2017	27882376	Protein C	Inflammatory and thrombotic biomarkers	13473	GWAS/Tang et al, 2010; Athanasiadis et al, 2011; Oudot-Mellakh et al, 2012; Munir et al, 2014	Multi-ethnic		5e-08	NO				rs867186, rs3746429, rs7580658	3					CHD;MI	CHD	63746	130681	CARDIoGRAMplusC4D	Multi-ethnic	Two-sample	1 µg/ml	IVW - fixed	OR	0.85	0.8	0.9	6.34556e-08							OR	0.85	0.8	0.9	6.34556e-08
	C. Mary Schooling	2017	27882376	Protein C	Inflammatory and thrombotic biomarkers	13473	GWAS/Tang et al, 2010; Athanasiadis et al, 2011; Oudot-Mellakh et al, 2012; Munir et al, 2014	Multi-ethnic		5e-08	NO				rs867186 and rs3746429 and rs7580658 and rs1260326 and rs4321325 and rs17145713	6					CHD;MI	CHD	63746	130681	CARDIoGRAMplusC4D	Multi-ethnic	Two-sample	1 µg/ml	IVW - fixed	OR	0.86	0.82	0.9	2.13956e-10							OR	0.86	0.82	0.91	1.36996e-08
	C. Mary Schooling	2017	27882376	Protein C	Inflammatory and thrombotic biomarkers	13473	GWAS/Tang et al, 2010; Athanasiadis et al, 2011; Oudot-Mellakh et al, 2012; Munir et al, 2014	Multi-ethnic		5e-08	NO				rs1260326	1					Coronary artery disease	CHD	60801	123504	CARDIoGRAMplusC4D and 1000G GWAS	Multi-ethnic	Two-sample	1 µg/ml	Wald ratio	OR	0.96	0.76	1.16	0.705115
	C. Mary Schooling	2017	27882376	Protein C	Inflammatory and thrombotic biomarkers	13473	GWAS/Tang et al, 2010; Athanasiadis et al, 2011; Oudot-Mellakh et al, 2012; Munir et al, 2014	Multi-ethnic		5e-08	NO				rs17145713	1					Coronary artery disease	CHD	60801	123504	CARDIoGRAMplusC4D and 1000G GWAS	Multi-ethnic	Two-sample	1 µg/ml	Wald ratio	OR	1.09	0.73	1.45	0.622551
	C. Mary Schooling	2017	27882376	Protein C	Inflammatory and thrombotic biomarkers	13473	GWAS/Tang et al, 2010; Athanasiadis et al, 2011; Oudot-Mellakh et al, 2012; Munir et al, 2014	Multi-ethnic		5e-08	NO				rs3746429	1					Coronary artery disease	CHD	60801	123504	CARDIoGRAMplusC4D and 1000G GWAS	Multi-ethnic	Two-sample	1 µg/ml	Wald ratio	OR	0.79	0.59	0.99	0.0742206
	C. Mary Schooling	2017	27882376	Protein C	Inflammatory and thrombotic biomarkers	13473	GWAS/Tang et al, 2010; Athanasiadis et al, 2011; Oudot-Mellakh et al, 2012; Munir et al, 2014	Multi-ethnic		5e-08	NO				rs4321325	1					Coronary artery disease	CHD	60801	123504	CARDIoGRAMplusC4D and 1000G GWAS	Multi-ethnic	Two-sample	1 µg/ml	Wald ratio	OR	0.86	0.66	1.06	0.212084
	C. Mary Schooling	2017	27882376	Protein C	Inflammatory and thrombotic biomarkers	13473	GWAS/Tang et al, 2010; Athanasiadis et al, 2011; Oudot-Mellakh et al, 2012; Munir et al, 2014	Multi-ethnic		5e-08	NO				rs7580658	1					Coronary artery disease	CHD	60801	123504	CARDIoGRAMplusC4D and 1000G GWAS	Multi-ethnic	Two-sample	1 µg/ml	Wald ratio	OR	0.73	0.55	0.91	0.0142853
	C. Mary Schooling	2017	27882376	Protein C	Inflammatory and thrombotic biomarkers	13473	GWAS/Tang et al, 2010; Athanasiadis et al, 2011; Oudot-Mellakh et al, 2012; Munir et al, 2014	Multi-ethnic		5e-08	NO				rs867186	1					Coronary artery disease	CHD	60801	123504	CARDIoGRAMplusC4D and 1000G GWAS	Multi-ethnic	Two-sample	1 µg/ml	Wald ratio	OR	0.88	0.83	0.93	1.05828e-05
	C. Mary Schooling	2017	27882376	Protein C	Inflammatory and thrombotic biomarkers	13473	GWAS/Tang et al, 2010; Athanasiadis et al, 2011; Oudot-Mellakh et al, 2012; Munir et al, 2014	Multi-ethnic		5e-08	NO				rs867186 and rs3746429 and rs7580658	3					Coronary artery disease	CHD	60801	123504	CARDIoGRAMplusC4D and 1000G GWAS	Multi-ethnic	Two-sample	1 µg/ml	IVW - fixed	OR	0.87	0.82	0.92	2.09464e-06							OR	0.87	0.82	0.92	2.09464e-06
	C. Mary Schooling	2017	27882376	Protein C	Inflammatory and thrombotic biomarkers	13473	GWAS/Tang et al, 2010; Athanasiadis et al, 2011; Oudot-Mellakh et al, 2012; Munir et al, 2014	Multi-ethnic		5e-08	NO				rs867186 and rs3746429 and rs7580658 and rs1260326 and rs4321325 and rs17145713	6					Coronary artery disease	CHD	60801	123504	CARDIoGRAMplusC4D and 1000G GWAS	Multi-ethnic	Two-sample	1 µg/ml	IVW - fixed	OR	0.88	0.83	0.93	1.05828e-05							OR	0.88	0.83	0.93	1.05828e-05
	C. Mary Schooling	2017	27882376	Protein C	Inflammatory and thrombotic biomarkers	13473	GWAS/Tang et al, 2010; Athanasiadis et al, 2011; Oudot-Mellakh et al, 2012; Munir et al, 2014	Multi-ethnic		5e-08	NO				rs1260326	1					Myocardial Infarction	MI	43676	128199	CARDIoGRAMplusC4D and 1000G GWAS	Multi-ethnic	Two-sample	1 µg/ml	Wald ratio	OR	0.99	0.76	1.22	0.93366
	C. Mary Schooling	2017	27882376	Protein C	Inflammatory and thrombotic biomarkers	13473	GWAS/Tang et al, 2010; Athanasiadis et al, 2011; Oudot-Mellakh et al, 2012; Munir et al, 2014	Multi-ethnic		5e-08	NO				rs17145713	1					Myocardial Infarction	MI	43676	128199	CARDIoGRAMplusC4D and 1000G GWAS	Multi-ethnic	Two-sample	1 µg/ml	Wald ratio	OR	1.1	0.7	1.5	0.623985
	C. Mary Schooling	2017	27882376	Protein C	Inflammatory and thrombotic biomarkers	13473	GWAS/Tang et al, 2010; Athanasiadis et al, 2011; Oudot-Mellakh et al, 2012; Munir et al, 2014	Multi-ethnic		5e-08	NO				rs3746429	1					Myocardial Infarction	MI	43676	128199	CARDIoGRAMplusC4D and 1000G GWAS	Multi-ethnic	Two-sample	1 µg/ml	Wald ratio	OR	0.75	0.54	0.96	0.05
	C. Mary Schooling	2017	27882376	Protein C	Inflammatory and thrombotic biomarkers	13473	GWAS/Tang et al, 2010; Athanasiadis et al, 2011; Oudot-Mellakh et al, 2012; Munir et al, 2014	Multi-ethnic		5e-08	NO				rs4321325	1					Myocardial Infarction	MI	43676	128199	CARDIoGRAMplusC4D and 1000G GWAS	Multi-ethnic	Two-sample	1 µg/ml	Wald ratio	OR	0.88	0.67	1.09	0.303162
	C. Mary Schooling	2017	27882376	Protein C	Inflammatory and thrombotic biomarkers	13473	GWAS/Tang et al, 2010; Athanasiadis et al, 2011; Oudot-Mellakh et al, 2012; Munir et al, 2014	Multi-ethnic		5e-08	NO				rs7580658	1					Myocardial Infarction	MI	43676	128199	CARDIoGRAMplusC4D and 1000G GWAS	Multi-ethnic	Two-sample	1 µg/ml	Wald ratio	OR	0.73	0.54	0.92	0.0205923
	C. Mary Schooling	2017	27882376	Protein C	Inflammatory and thrombotic biomarkers	13473	GWAS/Tang et al, 2010; Athanasiadis et al, 2011; Oudot-Mellakh et al, 2012; Munir et al, 2014	Multi-ethnic		5e-08	NO				rs867186	1					Myocardial Infarction	MI	43676	128199	CARDIoGRAMplusC4D and 1000G GWAS	Multi-ethnic	Two-sample	1 µg/ml	Wald ratio	OR	0.88	0.82	0.94	0.000243487
	C. Mary Schooling	2017	27882376	Protein C	Inflammatory and thrombotic biomarkers	13473	GWAS/Tang et al, 2010; Athanasiadis et al, 2011; Oudot-Mellakh et al, 2012; Munir et al, 2014	Multi-ethnic		5e-08	NO				rs867186 and rs3746429 and rs7580658	3					Myocardial Infarction	MI	43676	128199	CARDIoGRAMplusC4D and 1000G GWAS	Multi-ethnic	Two-sample	1 µg/ml	IVW - fixed	OR	0.86	0.81	0.91	3.79999e-07							OR	0.86	0.81	0.92	3.43675e-06
	C. Mary Schooling	2017	27882376	Protein C	Inflammatory and thrombotic biomarkers	13473	GWAS/Tang et al, 2010; Athanasiadis et al, 2011; Oudot-Mellakh et al, 2012; Munir et al, 2014	Multi-ethnic		5e-08	NO				rs867186 and rs3746429 and rs7580658 and rs1260326 and rs4321325 and rs17145713	6					Myocardial Infarction	MI	43676	128199	CARDIoGRAMplusC4D and 1000G GWAS	Multi-ethnic	Two-sample	1 µg/ml	IVW - fixed	OR	0.87	0.82	0.92	2.09464e-06							OR	0.88	0.82	0.93	6.86986e-05
	Eveline Nu¨ esch	2016	25979724	Completed growth/adult height	Anthropometrics	60028	Institute for Translational Medicine and Therapeutics (ITMAT) Broad Institute CARe consortium (IBC)	European		2.4e-06	NO					69					Coronary artery disease	CHD	10848	49180	Institute for Translational Medicine and Therapeutics (ITMAT) Broad Institute CARe consortium (IBC)	European	One-sample	1 SD	IVW - fixed	OR	0.9	0.78	1.02	0.12367
	Eveline Nu¨ esch	2016	25979724	Completed growth/adult height	Anthropometrics	183727	Genetic Investigation of ANthropometric Traits (GIANT) Consortium	European		5e-08	NO					180	0.1				Coronary artery disease	CHD	63764	130681	CARDIoGRAMplusC4D	Multi-ethnic	Two-sample	1 SD	IVW - fixed	OR	0.9	0.85	0.95	0.000204636
	Eveline Nu¨ esch	2016	25979724	Completed growth/adult height	Anthropometrics	60028	Institute for Translational Medicine and Therapeutics (ITMAT) Broad Institute CARe consortium (IBC)	European		2.4e-06	NO					69					Stroke	Stroke	4878	43790	Institute for Translational Medicine and Therapeutics (ITMAT) Broad Institute CARe consortium (IBC)	European	One-sample	1 SD	IVW - fixed	OR	0.97	0.79	1.15	0.750497
	Shiu Lun AuYeung	2016	27914500	L-arginine	Amino acids and derivatives	6748	GWAS/Luneburg et al, 2014	Multi-ethnic		5e-08	NO					2					Coronary artery disease	CHD	60801	123504	CARDIoGRAMplusC4D and 1000G GWAS	Multi-ethnic	Two-sample	1 SD	Weighted generalized linear regression model	OR	1.18	1.03	1.33	0.0111437
	Shiu Lun AuYeung	2016	27914500	ADMA	Amino acids and derivatives	6748	GWAS/Luneburg et al, 2014	Multi-ethnic		5e-08	NO					4					Coronary artery disease	CHD	60801	123504	CARDIoGRAMplusC4D and 1000G GWAS	Multi-ethnic	Two-sample	1 SD	Weighted generalized linear regression model	OR	1.08	0.99	1.17	0.0709351
	Shiu Lun AuYeung	2016	27914500	SDMA	Amino acids and derivatives	6748	GWAS/Luneburg et al, 2014	Multi-ethnic		5e-08	NO					5					Coronary artery disease	CHD	60801	123504	CARDIoGRAMplusC4D and 1000G GWAS	Multi-ethnic	Two-sample	1 SD	Weighted generalized linear regression model	OR	1.07	0.99	1.15	0.0766723
	Shiu Lun AuYeung	2016	27914500	L-arginine	Amino acids and derivatives	6748	GWAS/Luneburg et al, 2014	Multi-ethnic		5e-08	NO					2					Myocardial Infarction	MI	43676	128199	CARDIoGRAMplusC4D and 1000G GWAS	Multi-ethnic	Two-sample	1 SD	Weighted generalized linear regression model	OR	1.29	1.1	1.48	0.000768469
	Shiu Lun AuYeung	2016	27914500	ADMA	Amino acids and derivatives	6748	GWAS/Luneburg et al, 2014	Multi-ethnic		5e-08	NO					4					Myocardial Infarction	MI	43676	128199	CARDIoGRAMplusC4D and 1000G GWAS	Multi-ethnic	Two-sample	1 SD	Weighted generalized linear regression model	OR	1.06	0.95	1.17	0.272834
	Shiu Lun AuYeung	2016	27914500	SDMA	Amino acids and derivatives	6748	GWAS/Luneburg et al, 2014	Multi-ethnic		5e-08	NO					5					Myocardial Infarction	MI	43676	128199	CARDIoGRAMplusC4D and 1000G GWAS	Multi-ethnic	Two-sample	1 SD	Weighted generalized linear regression model	OR	1.09	0.99	1.19	0.066374
	Shiu Lun AuYeung	2016	27924921	Birth weight	Anthropometrics	26836	GWAS/Horikoshi et al, 2013	European		5e-08	NO					7					Coronary artery disease	CHD	60801	123504	CARDIoGRAMplusC4D and 1000G GWAS	Multi-ethnic	Two-sample	1 SD	IVW - fixed	OR	0.96	0.93	0.99	0.010483							OR	0.96	0.92	1	0.0549692
	Shiu Lun AuYeung	2016	27924921	Birth weight	Anthropometrics	26836	GWAS/Horikoshi et al, 2013	European		5e-08	NO					5					Coronary artery disease	CHD	60801	123504	CARDIoGRAMplusC4D and 1000G GWAS	Multi-ethnic	Two-sample	1 SD	IVW - fixed	OR	0.97	0.94	1	0.0536502							OR	0.96	0.92	1.01	0.0864337
	Shiu Lun AuYeung	2016	27924921	Birth weight	Anthropometrics	26836	GWAS/Horikoshi et al, 2013	European		5e-08	NO					4					Coronary artery disease	CHD	60801	123504	CARDIoGRAMplusC4D and 1000G GWAS	Multi-ethnic	Two-sample	1 SD	IVW - fixed	OR	0.96	0.93	0.99	0.010483							OR	0.96	0.92	1.01	0.0864337
	Shiu Lun AuYeung	2016	27924921	Birth weight	Anthropometrics	26836	GWAS/Horikoshi et al, 2013	European		5e-08	NO					2					Coronary artery disease	CHD	60801	123504	CARDIoGRAMplusC4D and 1000G GWAS	Multi-ethnic	Two-sample	1 SD	IVW - fixed	OR	0.98	0.93	1.03	0.438092							OR
	Shiu Lun AuYeung	2016	27924921	Birth weight	Anthropometrics	26836	GWAS/Horikoshi et al, 2013	European		1e-05	NO					10					Coronary artery disease	CHD	60801	123504	CARDIoGRAMplusC4D and 1000G GWAS	Multi-ethnic	Two-sample	1 SD	IVW - fixed	OR	0.96	0.93	0.99	0.010483							OR	0.96	0.92	1	0.0549692
	Shiu Lun AuYeung	2016	27924921	Birth weight	Anthropometrics	26836	GWAS/Horikoshi et al, 2013	European		5e-08	NO				rs724577	1					Coronary artery disease	CHD	60801	123504	CARDIoGRAMplusC4D and 1000G GWAS	Multi-ethnic	Two-sample	1 SD	Wald ratio	OR	0.87	0.78	0.96	0.00856201
	Shiu Lun AuYeung	2016	27924921	Birth weight	Anthropometrics	26836	GWAS/Horikoshi et al, 2013	European		5e-08	NO				rs900400	1					Coronary artery disease	CHD	60801	123504	CARDIoGRAMplusC4D and 1000G GWAS	Multi-ethnic	Two-sample	1 SD	Wald ratio	OR	0.96	0.91	1.01	0.124834
	Shiu Lun AuYeung	2016	27924921	Birth weight	Anthropometrics	26836	GWAS/Horikoshi et al, 2013	European		5e-08	NO				rs1042725	1					Coronary artery disease	CHD	60801	123504	CARDIoGRAMplusC4D and 1000G GWAS	Multi-ethnic	Two-sample	1 SD	Wald ratio	OR	0.91	0.84	0.98	0.0164739
	Shiu Lun AuYeung	2016	27924921	Birth weight	Anthropometrics	26836	GWAS/Horikoshi et al, 2013	European		5e-08	NO				rs1801253	1					Coronary artery disease	CHD	60801	123504	CARDIoGRAMplusC4D and 1000G GWAS	Multi-ethnic	Two-sample	1 SD	Wald ratio	OR	1.08	0.97	1.19	0.139985
	Shiu Lun AuYeung	2016	27924921	Birth weight	Anthropometrics	26836	GWAS/Horikoshi et al, 2013	European		5e-08	NO				rs4432842	1					Coronary artery disease	CHD	60801	123504	CARDIoGRAMplusC4D and 1000G GWAS	Multi-ethnic	Two-sample	1 SD	Wald ratio	OR	1.05	0.93	1.17	0.404799
	Shiu Lun AuYeung	2016	27924921	Birth weight	Anthropometrics	26836	GWAS/Horikoshi et al, 2013	European		5e-08	NO				rs6931514	1					Coronary artery disease	CHD	60801	123504	CARDIoGRAMplusC4D and 1000G GWAS	Multi-ethnic	Two-sample	1 SD	Wald ratio	OR	0.92	0.84	1	0.0608422
	Shiu Lun AuYeung	2016	27924921	Birth weight	Anthropometrics	26836	GWAS/Horikoshi et al, 2013	European		5e-08	NO				rs9883204	1					Coronary artery disease	CHD	60801	123504	CARDIoGRAMplusC4D and 1000G GWAS	Multi-ethnic	Two-sample	1 SD	Wald ratio	OR	0.96	0.89	1.03	0.273373
	Shiu Lun AuYeung	2016	27924921	Birth weight	Anthropometrics	26836	GWAS/Horikoshi et al, 2013	European		5e-08	NO					7					Coronary artery disease	CHD	85979	195443	CARDIoGRAMplusC4D Metabochip and CARDIoGRAM	Multi-ethnic	Two-sample	1 SD	IVW - fixed	OR	0.99	0.95	1.03	0.626069							OR	0.99	0.94	1.05	0.721843
	Shiu Lun AuYeung	2016	27924921	Birth weight	Anthropometrics	26836	GWAS/Horikoshi et al, 2013	European		5e-08	NO					5					Coronary artery disease	CHD	85979	195443	CARDIoGRAMplusC4D Metabochip and CARDIoGRAM	Multi-ethnic	Two-sample	1 SD	IVW - fixed	OR	1.02	0.97	1.07	0.428863							OR	1.01	0.95	1.07	0.742986
	Shiu Lun AuYeung	2016	27924921	Birth weight	Anthropometrics	26836	GWAS/Horikoshi et al, 2013	European		5e-08	NO					4					Coronary artery disease	CHD	85979	195443	CARDIoGRAMplusC4D Metabochip and CARDIoGRAM	Multi-ethnic	Two-sample	1 SD	IVW - fixed	OR	1	0.96	1.04	1							OR	1	0.94	1.06	1
	Shiu Lun AuYeung	2016	27924921	Birth weight	Anthropometrics	26836	GWAS/Horikoshi et al, 2013	European		5e-08	NO					2					Coronary artery disease	CHD	85979	195443	CARDIoGRAMplusC4D Metabochip and CARDIoGRAM	Multi-ethnic	Two-sample	1 SD	IVW - fixed	OR	1.06	0.97	1.15	0.179647							OR
	Shiu Lun AuYeung	2016	27924921	Birth weight	Anthropometrics	26836	GWAS/Horikoshi et al, 2013	European		1e-05	NO					10					Coronary artery disease	CHD	85979	195443	CARDIoGRAMplusC4D Metabochip and CARDIoGRAM	Multi-ethnic	Two-sample	1 SD	IVW - fixed	OR	0.99	0.96	1.02	0.515793							OR	0.99	0.94	1.04	0.696763
	Shiu Lun AuYeung	2016	27924921	Birth weight	Anthropometrics	26836	GWAS/Horikoshi et al, 2013	European		5e-08	NO				rs724577	1					Coronary artery disease	CHD	63746	130681	CARDIoGRAMplusC4D Metabochip	Multi-ethnic	Two-sample	1 SD	Wald ratio	OR	0.86	0.65	1.07	0.235572
	Shiu Lun AuYeung	2016	27924921	Birth weight	Anthropometrics	26836	GWAS/Horikoshi et al, 2013	European		5e-08	NO				rs900400	1					Coronary artery disease	CHD	22233	64762	CARDIoGRAM	European	Two-sample	1 SD	Wald ratio	OR	1.08	0.98	1.18	0.104287
	Shiu Lun AuYeung	2016	27924921	Birth weight	Anthropometrics	26836	GWAS/Horikoshi et al, 2013	European		5e-08	NO				rs1042725	1					Coronary artery disease	CHD	63746	130681	CARDIoGRAMplusC4D Metabochip	Multi-ethnic	Two-sample	1 SD	Wald ratio	OR	0.92	0.85	0.99	0.0320554
	Shiu Lun AuYeung	2016	27924921	Birth weight	Anthropometrics	26836	GWAS/Horikoshi et al, 2013	European		5e-08	NO				rs1801253	1					Coronary artery disease	CHD	63746	130681	CARDIoGRAMplusC4D Metabochip	Multi-ethnic	Two-sample	1 SD	Wald ratio	OR	1.11	0.99	1.23	0.0594814
	Shiu Lun AuYeung	2016	27924921	Birth weight	Anthropometrics	26836	GWAS/Horikoshi et al, 2013	European		5e-08	NO				rs4432842	1					Coronary artery disease	CHD	22233	64762	CARDIoGRAM	European	Two-sample	1 SD	Wald ratio	OR	0.99	0.82	1.16	0.909573
	Shiu Lun AuYeung	2016	27924921	Birth weight	Anthropometrics	26836	GWAS/Horikoshi et al, 2013	European		5e-08	NO				rs6931514	1					Coronary artery disease	CHD	63746	130681	CARDIoGRAMplusC4D Metabochip	Multi-ethnic	Two-sample	1 SD	Wald ratio	OR	0.94	0.86	1.02	0.155166
	Shiu Lun AuYeung	2016	27924921	Birth weight	Anthropometrics	26836	GWAS/Horikoshi et al, 2013	European		5e-08	NO				rs9883204	1					Coronary artery disease	CHD	63746	130681	CARDIoGRAMplusC4D Metabochip	Multi-ethnic	Two-sample	1 SD	Wald ratio	OR	1.01	0.94	1.08	0.778757
	Shiu Lun AuYeung	2016	27924921	Birth weight	Anthropometrics	26836	GWAS/Horikoshi et al, 2013	European		5e-08	NO					7					Myocardial Infarction	MI	43676	128199	CARDIoGRAMplusC4D and 1000G GWAS	Multi-ethnic	Two-sample	1 SD	IVW - fixed	OR	0.96	0.92	1	0.0549692							OR	0.95	0.91	1	0.0330106
	Shiu Lun AuYeung	2016	27924921	Birth weight	Anthropometrics	26836	GWAS/Horikoshi et al, 2013	European		5e-08	NO					5					Myocardial Infarction	MI	43676	128199	CARDIoGRAMplusC4D and 1000G GWAS	Multi-ethnic	Two-sample	1 SD	IVW - fixed	OR	0.98	0.94	1.02	0.332257							OR	0.96	0.91	1	0.0897487
	Shiu Lun AuYeung	2016	27924921	Birth weight	Anthropometrics	26836	GWAS/Horikoshi et al, 2013	European		5e-08	NO					4					Myocardial Infarction	MI	43676	128199	CARDIoGRAMplusC4D and 1000G GWAS	Multi-ethnic	Two-sample	1 SD	IVW - fixed	OR	0.97	0.93	1.01	0.147931							OR	0.96	0.91	1	0.0897487
	Shiu Lun AuYeung	2016	27924921	Birth weight	Anthropometrics	26836	GWAS/Horikoshi et al, 2013	European		5e-08	NO					2					Myocardial Infarction	MI	43676	128199	CARDIoGRAMplusC4D and 1000G GWAS	Multi-ethnic	Two-sample	1 SD	IVW - fixed	OR	0.97	0.92	1.02	0.247218							OR
	Shiu Lun AuYeung	2016	27924921	Birth weight	Anthropometrics	26836	GWAS/Horikoshi et al, 2013	European		1e-05	NO					10					Myocardial Infarction	MI	43676	128199	CARDIoGRAMplusC4D and 1000G GWAS	Multi-ethnic	Two-sample	1 SD	IVW - fixed	OR	0.96	0.93	0.99	0.010483							OR	0.95	0.91	0.99	0.0170213
	Shiu Lun AuYeung	2016	27924921	Birth weight	Anthropometrics	26836	GWAS/Horikoshi et al, 2013	European		5e-08	NO				rs724577	1					Myocardial Infarction	MI	43676	128199	CARDIoGRAMplusC4D and 1000G GWAS	Multi-ethnic	Two-sample	1 SD	Wald ratio	OR	0.82	0.72	0.92	0.00150576
	Shiu Lun AuYeung	2016	27924921	Birth weight	Anthropometrics	26836	GWAS/Horikoshi et al, 2013	European		5e-08	NO				rs900400	1					Myocardial Infarction	MI	43676	128199	CARDIoGRAMplusC4D and 1000G GWAS	Multi-ethnic	Two-sample	1 SD	Wald ratio	OR	0.96	0.9	1.02	0.201078
	Shiu Lun AuYeung	2016	27924921	Birth weight	Anthropometrics	26836	GWAS/Horikoshi et al, 2013	European		5e-08	NO				rs1042725	1					Myocardial Infarction	MI	43676	128199	CARDIoGRAMplusC4D and 1000G GWAS	Multi-ethnic	Two-sample	1 SD	Wald ratio	OR	0.92	0.84	1	0.0608422
	Shiu Lun AuYeung	2016	27924921	Birth weight	Anthropometrics	26836	GWAS/Horikoshi et al, 2013	European		5e-08	NO				rs1801253	1					Myocardial Infarction	MI	43676	128199	CARDIoGRAMplusC4D and 1000G GWAS	Multi-ethnic	Two-sample	1 SD	Wald ratio	OR	1.09	0.97	1.21	0.126512
	Shiu Lun AuYeung	2016	27924921	Birth weight	Anthropometrics	26836	GWAS/Horikoshi et al, 2013	European		5e-08	NO				rs4432842	1					Myocardial Infarction	MI	43676	128199	CARDIoGRAMplusC4D and 1000G GWAS	Multi-ethnic	Two-sample	1 SD	Wald ratio	OR	1.06	0.93	1.19	0.354175
	Shiu Lun AuYeung	2016	27924921	Birth weight	Anthropometrics	26836	GWAS/Horikoshi et al, 2013	European		5e-08	NO				rs6931514	1					Myocardial Infarction	MI	43676	128199	CARDIoGRAMplusC4D and 1000G GWAS	Multi-ethnic	Two-sample	1 SD	Wald ratio	OR	0.95	0.86	1.04	0.290056
	Shiu Lun AuYeung	2016	27924921	Birth weight	Anthropometrics	26836	GWAS/Horikoshi et al, 2013	European		5e-08	NO				rs9883204	1					Myocardial Infarction	MI	43676	128199	CARDIoGRAMplusC4D and 1000G GWAS	Multi-ethnic	Two-sample	1 SD	Wald ratio	OR	0.96	0.88	1.04	0.338119
	Junxi Liu	2016	27996050	ALT	Proteins and drug targets	45596	GWAS/Chambers et al, 2011	European		5e-08	NO					4					CHD;MI	CHD	63746	130681	CARDIoGRAMplusC4D	Multi-ethnic	Two-sample	100% changes in concentration	IVW - fixed	OR	0.89	0.54	1.24	0.582657	0.12	OR	0.18	0.01	5.75	0.29013
	Junxi Liu	2016	27996050	ALT	Proteins and drug targets	45596	GWAS/Chambers et al, 2011	European		5e-08	NO					3					CHD;MI	CHD	63746	130681	CARDIoGRAMplusC4D	Multi-ethnic	Two-sample	100% changes in concentration	IVW - fixed	OR	0.79	0.48	1.1	0.265177	0.47	OR	0.43	0.13	1.43	0.167689
	Junxi Liu	2016	27996050	ALP	Proteins and drug targets	56415	GWAS/Chambers et al, 2011	European		5e-08	NO					14					CHD;MI	CHD	63746	130681	CARDIoGRAMplusC4D	Multi-ethnic	Two-sample	100% changes in concentration	IVW - fixed	OR	0.72	0.57	0.87	0.00232473	0.06	OR	0.38	0.17	0.86	0.0193027
	Junxi Liu	2016	27996050	ALP	Proteins and drug targets	56415	GWAS/Chambers et al, 2011	European		5e-08	NO					9					CHD;MI	CHD	63746	130681	CARDIoGRAMplusC4D	Multi-ethnic	Two-sample	100% changes in concentration	IVW - fixed	OR	1.44	0.95	1.93	0.0437399	0.16						OR	1.54	0.91	2.63	0.110756
	Junxi Liu	2016	27996050	GGT	Proteins and drug targets	61089	GWAS/Chambers et al, 2011	European		5e-08	NO					26					CHD;MI	CHD	63746	130681	CARDIoGRAMplusC4D	Multi-ethnic	Two-sample	100% changes in concentration	IVW - fixed	OR	1.11	0.97	1.25	0.106725	0.662						OR	1.16	0.94	1.42	0.15845
	Junxi Liu	2016	27996050	GGT	Proteins and drug targets	61089	GWAS/Chambers et al, 2011	European		5e-08	NO					23					CHD;MI	CHD	63746	130681	CARDIoGRAMplusC4D	Multi-ethnic	Two-sample	100% changes in concentration	IVW - fixed	OR	1.12	0.97	1.27	0.0992433	0.91						OR	1.16	0.94	1.44	0.17255
	Junxi Liu	2016	27996050	ALT	Proteins and drug targets	45596	GWAS/Chambers et al, 2011	European		5e-08	NO					4					CHD;MI	CHD	60801	123504	CARDIoGRAMplusC4D and 1000G GWAS	Multi-ethnic	Two-sample	100% changes in concentration	IVW - fixed	OR	0.79	0.58	1	0.0898312	0.28	OR	0.33	0.01	9.62	0.526944
	Junxi Liu	2016	27996050	ALT	Proteins and drug targets	45596	GWAS/Chambers et al, 2011	European		5e-08	NO					3					CHD;MI	CHD	60801	123504	CARDIoGRAMplusC4D and 1000G GWAS	Multi-ethnic	Two-sample	100% changes in concentration	IVW - fixed	OR	0.74	0.54	0.94	0.033227	0.836	OR	0.68	0.1	4.73	0.695055
	Junxi Liu	2016	27996050	ALP	Proteins and drug targets	56415	GWAS/Chambers et al, 2011	European		5e-08	NO					14					CHD;MI	CHD	60801	123504	CARDIoGRAMplusC4D and 1000G GWAS	Multi-ethnic	Two-sample	100% changes in concentration	IVW - fixed	OR	0.61	0.5	0.72	1.07418e-07	0.08						OR	0.46	0.35	0.6	1.62878e-08
	Junxi Liu	2016	27996050	ALP	Proteins and drug targets	56415	GWAS/Chambers et al, 2011	European		5e-08	NO					9					CHD;MI	CHD	60801	123504	CARDIoGRAMplusC4D and 1000G GWAS	Multi-ethnic	Two-sample	100% changes in concentration	IVW - fixed	OR	0.86	0.64	1.08	0.258521	0.72						OR	0.94	0.6	1.48	0.788206
	Junxi Liu	2016	27996050	GGT	Proteins and drug targets	61089	GWAS/Chambers et al, 2011	European		5e-08	NO					26					CHD;MI	CHD	60801	123504	CARDIoGRAMplusC4D and 1000G GWAS	Multi-ethnic	Two-sample	100% changes in concentration	IVW - fixed	OR	1.01	0.92	1.1	0.827212	0.34						OR	1.03	0.89	1.19	0.689984
	Junxi Liu	2016	27996050	GGT	Proteins and drug targets	61089	GWAS/Chambers et al, 2011	European		5e-08	NO					23					CHD;MI	CHD	60801	123504	CARDIoGRAMplusC4D and 1000G GWAS	Multi-ethnic	Two-sample	100% changes in concentration	IVW - fixed	OR	1.08	0.97	1.19	0.139985	0.55						OR	1.05	0.91	1.23	0.525617
	Jie V Zhao	2016	27526363	FSH	Steroids and hormones	1861	GWAS/Mutharasan et al, 2013	European		5e-08	NO					2					CHD;MI	CHD	63746	130681	CARDIoGRAMplusC4D	Multi-ethnic	Two-sample	1 SD	Weighted generalized linear regression model	OR	1.08	1.03	1.13	0.0011306							OR	1.07	0.73	1.58	0.731234
	Jie V Zhao	2016	27526363	AMH	Steroids and hormones	2815	GWAS/Perry et al, 2016	European		5e-08	NO				rs4807216, rs2385821, rs8112524	3					CHD;MI	CHD	63746	130681	CARDIoGRAMplusC4D	Multi-ethnic	Two-sample	1 SD	Weighted generalized linear regression model	OR	0.95	0.88	1.02	0.173228							OR	0.93	0.87	0.998	0.0382186
	Jie V Zhao	2016	27526363	AMH	Steroids and hormones	2815	GWAS/Perry et al, 2016	European		5e-08	NO				rs4807216, rs2385821, rs8112524	3					Myocardial Infarction	MI	63746	130681	CARDIoGRAMplusC4D	Multi-ethnic	Two-sample	1 SD	Weighted generalized linear regression model	OR	0.95	0.88	1.02	0.173228							OR	0.94	0.87	1.01	0.104053
	Jie V Zhao	2016	27526363	TDS	Other diseases and traits	927	GWAS/Dalgaard et al, 2012	European		5e-08	NO				Rs1352947, Rs12082710, Rs388286	3					CHD;MI	CHD	63746	130681	CARDIoGRAMplusC4D	Multi-ethnic	Two-sample	1 SD	IVW - fixed	OR	0.89	0.81	0.97	0.0112732							OR	0.91	0.77	1.07	0.261182
	Jie V Zhao	2016	27526363	TDS	Other diseases and traits	927	GWAS/Dalgaard et al, 2012	European		5e-08	NO				Rs1352947, Rs12082710, Rs388286	3					Myocardial Infarction	MI	63746	130681	CARDIoGRAMplusC4D	Multi-ethnic	Two-sample	1 SD	IVW - fixed	OR	0.89	0.8	0.98	0.0243904							OR	0.88	0.76	1.03	0.0992766
	Jie V Zhao	2016	27526363	IGF-1	Diabetes and related biomarkers	10280	GWAS/Kaplan et al, 2011	European		5e-08	NO				Rs1245541, Rs2153960, Rs700752, Rs7780564	4					CHD;MI	CHD	63746	130681	CARDIoGRAMplusC4D	Multi-ethnic	Two-sample	1 SD	IVW - fixed	OR	0.97	0.93	1.01	0.147931							OR	0.96	0.91	1	0.0897487
	William J Astle	2016	27863252	PLT	Other metabolites/biomarkers	173480	UK Biobank, UK BiLEVE and INTERVAL study	European		5e-08	YES		0.00027			424					Coronary artery disease	CHD					Two-sample	1 SD	IVW	OR	0.988566			0.562	0.4634	OR	0.939037			0.017
	William J Astle	2016	27863252	MPV	Other metabolites/biomarkers	173480	UK Biobank, UK BiLEVE and INTERVAL study	European		5e-08	YES		0.00027			372					Coronary artery disease	CHD					Two-sample	1 SD	IVW	OR	0.965895			0.023	0.7321	OR	0.917686			0.000186
	William J Astle	2016	27863252	PDW	Other metabolites/biomarkers	173480	UK Biobank, UK BiLEVE and INTERVAL study	European		5e-08	YES		0.00027			263					Coronary artery disease	CHD					Two-sample	1 SD	IVW	OR	1.00341			0.88	0.462	OR	1.01369			0.618
	William J Astle	2016	27863252	Hematocrit	Other metabolites/biomarkers	173480	UK Biobank, UK BiLEVE and INTERVAL study	European		5e-08	YES		0.00027			189					Coronary artery disease	CHD					Two-sample	1 SD	IVW	OR	1.0005			0.99	0.0027	OR	0.923855			0.0338
	William J Astle	2016	27863252	MCH	Other metabolites/biomarkers	173480	UK Biobank, UK BiLEVE and INTERVAL study	European		5e-08	YES		0.00027			408					Coronary artery disease	CHD					Two-sample	1 SD	IVW	OR	0.967248			0.0306	0.6683	OR	0.978925			0.312
	William J Astle	2016	27863252	RDW	Other metabolites/biomarkers	173480	UK Biobank, UK BiLEVE and INTERVAL study	European		5e-08	YES		0.00027			301					Coronary artery disease	CHD					Two-sample	1 SD	IVW	OR	1.04592			0.0752	0.3967	OR	1.04739			0.096
	William J Astle	2016	27863252	RET	Other metabolites/biomarkers	173480	UK Biobank, UK BiLEVE and INTERVAL study	European		5e-08	YES		0.00027			324					Coronary artery disease	CHD					Two-sample	1 SD	IVW	OR	1.13928			4.44e-09	0.5329	OR	1.12648			6.44e-06
	William J Astle	2016	27863252	IRF	Other metabolites/biomarkers	173480	UK Biobank, UK BiLEVE and INTERVAL study	European		5e-08	YES		0.00027			207					Coronary artery disease	CHD					Two-sample	1 SD	IVW	OR	1.08959			0.00812	0.8735	OR	0.995809			0.896
	William J Astle	2016	27863252	MONO	Other metabolites/biomarkers	173480	UK Biobank, UK BiLEVE and INTERVAL study	European		5e-08	YES		0.00027			369					Coronary artery disease	CHD					Two-sample	1 SD	IVW	OR	0.998901			0.956	0.12	OR	0.987874			0.61
	William J Astle	2016	27863252	NEUT	Other metabolites/biomarkers	173480	UK Biobank, UK BiLEVE and INTERVAL study	European		5e-08	YES		0.00027			248					Coronary artery disease	CHD					Two-sample	1 SD	IVW	OR	1.03272			0.29	0.1088	OR	1.02347			0.466
	William J Astle	2016	27863252	EO	Other metabolites/biomarkers	173480	UK Biobank, UK BiLEVE and INTERVAL study	European		5e-08	YES		0.00027			307					Coronary artery disease	CHD					Two-sample	1 SD	IVW	OR	1.05485			0.0208	0.5152	OR	1.05527			0.0644
	William J Astle	2016	27863252	BASO	Other metabolites/biomarkers	173480	UK Biobank, UK BiLEVE and INTERVAL study	European		5e-08	YES		0.00027			121					Coronary artery disease	CHD					Two-sample	1 SD	IVW	OR	0.973945			0.548	0.4398	OR	0.925427			0.0748
	William J Astle	2016	27863252	LYMPH	Other metabolites/biomarkers	173480	UK Biobank, UK BiLEVE and INTERVAL study	European		5e-08	YES		0.00027			289					Coronary artery disease	CHD					Two-sample	1 SD	IVW	OR	1.09472			0.00021	0.3438	OR	1.11193			0.000258
	Jon White	2016	27487401	LDL-C	Lipids, lipoproteins and derivatives	188577	GLGC	European		5e-08	YES		0.0083	0.2		130	0.079		80	1.056	Coronary artery disease	CHD	63746	130681	CARDIoGRAMplusC4D	Multi-ethnic	Two-sample	1 SD	IVW	OR	1.53	1.44	1.64	1.30038e-37		OR	1.68	1.51	1.85	1.32087e-23	OR	1.5	1.39	1.63	1.8864e-23
	Jon White	2016	27487401	HDL-C	Lipids, lipoproteins and derivatives	188577	GLGC	European		5e-08	YES		0.0083	0.2		140	0.066		80	0.945	Coronary artery disease	CHD	63746	130681	CARDIoGRAMplusC4D	Multi-ethnic	Two-sample	1 SD	IVW	OR	0.8	0.75	0.86	1.64493e-10		OR	0.95	0.85	1.05	0.341338	OR	0.86	0.78	0.96	0.00440896
	Jon White	2016	27487401	TG	Lipids, lipoproteins and derivatives	188577	GLGC	European		5e-08	YES		0.0083	0.2		140	0.059		80	1.064	Coronary artery disease	CHD	63746	130681	CARDIoGRAMplusC4D	Multi-ethnic	Two-sample	1 SD	IVW	OR	1.49	1.37	1.62	1.09989e-20		OR	1.28	1.13	1.43	3.96051e-05	OR	1.38	1.19	1.59	1.31921e-05
	Sander W van der Laan	2016	27561768	CysC	Proteins and drug targets	37126	GWAS/Köttgen A et al, 2010	European		5e-08	NO				rs911119	1	0.0275		80	1.1	Coronary artery disease	CHD	63292	188924	CARDIoGRAMplusC4D	Multi-ethnic	Two-sample	1 SD	IVW	RR	1	0.82	1.22	0.99
	Sander W van der Laan	2016	27561768	CysC	Proteins and drug targets	37126	GWAS/Köttgen A et al, 2010	European		5e-08	NO				rs911119	1	0.0275		80	1.13	Coronary artery disease	CHD	43068	106736	CARDIoGRAMplusC4D	European	Two-sample	1 SD	IVW	RR	1.09	0.85	1.39	0.51
	Sander W van der Laan	2016	27561768	CysC	Proteins and drug targets	37126	GWAS/Köttgen A et al, 2010	European		5e-08	NO				rs911119	1	0.0275		80	1.19	Ischemic Stroke	Stroke	16784	102252	MEGASTROKE	European	Two-sample	1 SD	IVW	RR	0.82	0.57	1.18	0.28
	Sander W van der Laan	2016	27561768	CysC	Proteins and drug targets	37126	GWAS/Köttgen A et al, 2010	European		5e-08	NO				rs911119	1	0.0275		80	1.1	Myocardial Infarction	MI	6391	36902	CARDIoGRAM	European	Two-sample	1 SD	IVW	RR	0.79	0.44	1.39	0.41
	Despoina Manousaki	2016	27418593	VitD	Dietary intake and micronutrient concentrations	33996	SUNLIGHT consortium	European		5e-08	YES		0.0125	0.01	rs10741657, rs12785878, rs2282679, rs6013897	4		49.7			Coronary artery disease	CHD	22233	64762	CARDIoGRAM	European	Two-sample	1 SD	IVW	OR	0.99	0.84	1.17	0.93
	Despoina Manousaki	2016	27418593	VitD	Dietary intake and micronutrient concentrations	33996	SUNLIGHT consortium	European		5e-08	YES		0.0125	0.01	excluding the DHCR7 locus	3					Coronary artery disease	CHD	22233	64762	CARDIoGRAM	European	Two-sample	1 SD	IVW	OR	1.04	0.85	1.27	0.72
	Despoina Manousaki	2016	27418593	VitD	Dietary intake and micronutrient concentrations	33996	SUNLIGHT consortium	European		5e-08	YES		0.0125	0.01	excluding the CYP24A1 locus	3					Coronary artery disease	CHD	22233	64762	CARDIoGRAM	European	Two-sample	1 SD	IVW	OR	1	0.85	1.19	0.96
	Despoina Manousaki	2016	27418593	VitD	Dietary intake and micronutrient concentrations	33996	SUNLIGHT consortium	European		5e-08	YES		0.0125	0.01	rs12785878	1					Coronary artery disease	CHD	22233	64762	CARDIoGRAM	European	Two-sample	1 SD	IVW	OR	0.91	0.69	1.21	0.51042
	Despoina Manousaki	2016	27418593	VitD	Dietary intake and micronutrient concentrations	33996	SUNLIGHT consortium	European		5e-08	YES		0.0125	0.01	rs10741657, rs12785878, rs2282679, rs6013897	1					Coronary artery disease	CHD	22233	64762	CARDIoGRAM	European	Two-sample	1 SD	IVW	OR	0.98	0.75	1.3	0.88552
	Despoina Manousaki	2016	27418593	VitD	Dietary intake and micronutrient concentrations	33996	SUNLIGHT consortium	European		5e-08	YES		0.0125	0.01	rs2282679	1					Coronary artery disease	CHD	22233	64762	CARDIoGRAM	European	Two-sample	1 SD	IVW	OR	1.19	0.85	1.67	0.312645
	Despoina Manousaki	2016	27418593	VitD	Dietary intake and micronutrient concentrations	33996	SUNLIGHT consortium	European		5e-08	YES		0.0125	0.01	rs6013897	1					Coronary artery disease	CHD	22233	64762	CARDIoGRAM	European	Two-sample	1 SD	IVW	OR	0.84	0.44	1.6	0.596525
	Maria Carolina Borges	2016	27252388	Hypoadiponectinemia	Diabetes and related biomarkers	29347	ADIPOGen consortium	European		5e-08	NO			0.05		4			100	0.8	Coronary artery disease	CHD	22233	64762	CARDIoGRAM	European	Two-sample	1 SD	IVW	OR	0.83	0.68	1.01	0.0648565
	Maria Carolina Borges	2016	27252388	Hypoadiponectinemia	Diabetes and related biomarkers	29347	ADIPOGen consortium	European		5e-08	NO			0.05		17			100	0.8	Coronary artery disease	CHD	22233	64762	CARDIoGRAM	European	Two-sample	1 SD	IVW	OR	0.76	0.65	0.89	0.000618631		OR	1.25	0.96	1.63
	Maria Carolina Borges	2016	27252388	Hypoadiponectinemia	Diabetes and related biomarkers	29347	ADIPOGen consortium	European	fasting insulin, HDL-C, TAG, WC, and BMI	5e-08	NO			0.05		17			100	0.8	Coronary artery disease	CHD	22233	64762	CARDIoGRAM	European	Two-sample	1 SD	IVW	OR	0.88	0.75	1.03	0.11421		OR	1.25	0.96	1.63
	Maria Carolina Borges	2016	27252388	Hypoadiponectinemia	Diabetes and related biomarkers	29347	ADIPOGen consortium	European		5e-08	NO			0.05		4			100	0.8	Coronary artery disease	CHD	63746	130681	CARDIoGRAMplusC4D	Multi-ethnic	Two-sample	1 SD	IVW	OR	0.97	0.84	1.12	0.678117
	Maria Carolina Borges	2016	27252388	Hypoadiponectinemia	Diabetes and related biomarkers	29347	ADIPOGen consortium	European		5e-08	NO			0.05		17			100	0.8	Coronary artery disease	CHD	63746	130681	CARDIoGRAMplusC4D	Multi-ethnic	Two-sample	1 SD	IVW	OR	0.83	0.74	0.93	0.00139342		OR	1.3	1.06	1.58
	Maria Carolina Borges	2016	27252388	Hypoadiponectinemia	Diabetes and related biomarkers	29347	ADIPOGen consortium	European	fasting insulin, HDL-C, TAG, WC, and BMI	5e-08	NO			0.05		17			100	0.8	Coronary artery disease	CHD	63746	130681	CARDIoGRAMplusC4D	Multi-ethnic	Two-sample	1 SD	IVW	OR	1	0.9	1.12	1		OR	1.3	1.06	1.58
	C M Schooling	2016	27061505	VitK	Dietary intake and micronutrient concentrations	196475	Global Lipids Genetics Consortium (GLGC)	European			NO					11					CHD;MI	CHD	64374	130681	CARDIoGRAMplusC4D	Multi-ethnic	Two-sample	1 SD	IVW	OR	1.17	1.08	1.26	6.53861e-05
	C M Schooling	2016	27061505	VitK	Dietary intake and micronutrient concentrations	196475	Global Lipids Genetics Consortium (GLGC)	European			NO				rs2108622	1					CHD;MI	CHD	64374	130681	CARDIoGRAMplusC4D	Multi-ethnic	Two-sample	1 SD	IVW	OR	1.21	1.08	1.36	0.00118947
	C M Schooling	2016	27061505	VitK	Dietary intake and micronutrient concentrations	196475	Global Lipids Genetics Consortium (GLGC)	European			NO				rs4645543	1					CHD;MI	CHD	64374	130681	CARDIoGRAMplusC4D	Multi-ethnic	Two-sample	1 SD	IVW	OR	1.18	1.02	1.36	0.0241155
	C M Schooling	2016	27061505	VitK	Dietary intake and micronutrient concentrations	196475	Global Lipids Genetics Consortium (GLGC)	European			NO				rs2192574	1					CHD;MI	CHD	64374	130681	CARDIoGRAMplusC4D	Multi-ethnic	Two-sample	1 SD	IVW	OR	1.06	0.9	1.25	0.486865
	Bram. P. Prins	2016	27327646	CRP	Inflammatory and thrombotic biomarkers		MR/Wensley F, 2011	European			YES		0.0016			4	0.02	1775.37			Coronary artery disease	CHD	60801	123504	GWAS consortia	European	Two-sample	1 SD	IVW	OR	1	0.9	1.12	0.965
	Bram. P. Prins	2016	27327646	CRP	Inflammatory and thrombotic biomarkers		MR/Wensley F, 2011	European			YES		0.0016			4	0.02	194.24			Ischemic Stroke	Stroke	3548	5972	GWAS consortia	European	Two-sample	1 SD	IVW	OR	1.19	0.93	1.53	0.16
	Bram. P. Prins	2016	27327646	CRP	Inflammatory and thrombotic biomarkers		MR/Wensley F, 2011	European			YES		0.0016			4	0.02	137.96			Cardioembolic ischemic stroke	Stroke	790	5972	GWAS consortia	European	Two-sample	1 SD	IVW	OR	1.02	0.65	1.58	0.94
	Bram. P. Prins	2016	27327646	CRP	Inflammatory and thrombotic biomarkers		MR/Wensley F, 2011	European			YES		0.0016			4	0.02	139.06			Large vessel ischemic stroke	Stroke	844	5972	GWAS consortia	European	Two-sample	1 SD	IVW	OR	1.44	0.93	2.21	0.1
	Bram. P. Prins	2016	27327646	CRP	Inflammatory and thrombotic biomarkers		MR/Wensley F, 2011	European			YES		0.0016			4	0.02	133.06			Small vessel ischemic stroke	Stroke	580	5972	GWAS consortia	European	Two-sample	1 SD	IVW	OR	1.18	0.71	1.95	0.52
	Bram. P. Prins	2016	27327646	CRP	Inflammatory and thrombotic biomarkers	82725	GWAS/Dehghan A et al, 2011	European		5e-08	YES		0.0016			18	0.05	9403.21			Coronary artery disease	CHD	60801	123504	GWAS consortia	European	Two-sample	1 SD	IVW	OR	0.88	0.84	0.94	2.4e-05
	Bram. P. Prins	2016	27327646	CRP	Inflammatory and thrombotic biomarkers	82725	GWAS/Dehghan A et al, 2011	European		5e-08	YES		0.0016			18	0.05	500.95			Ischemic Stroke	Stroke	3548	5972	GWAS consortia	European	Two-sample	1 SD	IVW	OR	1.06	0.87	1.29	0.57
	Bram. P. Prins	2016	27327646	CRP	Inflammatory and thrombotic biomarkers	82725	GWAS/Dehghan A et al, 2011	European		5e-08	YES		0.0016			18	0.05	355.79			Cardioembolic ischemic stroke	Stroke	790	5972	GWAS consortia	European	Two-sample	1 SD	IVW	OR	0.98	0.69	1.39	0.92
	Bram. P. Prins	2016	27327646	CRP	Inflammatory and thrombotic biomarkers	82725	GWAS/Dehghan A et al, 2011	European		5e-08	YES		0.0016			18	0.05	358.63			Large vessel ischemic stroke	Stroke	844	5972	GWAS consortia	European	Two-sample	1 SD	IVW	OR	1.3	0.92	1.82	0.14
	Bram. P. Prins	2016	27327646	CRP	Inflammatory and thrombotic biomarkers	82725	GWAS/Dehghan A et al, 2011	European		5e-08	YES		0.0016			18	0.05	343.16			Small vessel ischemic stroke	Stroke	580	5972	GWAS consortia	European	Two-sample	1 SD	IVW	OR	0.85	0.58	1.25	0.42
	Pimphen Charoen	2016	27338949	Estimated glomerular filtration rate (eGFR)	Other metabolites/biomarkers		GWAS/Chambers et al, 2010; GWAS/Gudbjartsson et al, 2010; GWAS/Kottgen et al, 2009; GWAS/Kottgen et al, 2010a; GWAS/Kottgen et al, 2010b	European		5e-08	YES	FDR	0.05			17	0.015	59			Coronary artery disease	CHD	2249	10896	UCL-LSHTM-Edinburgh-Bristol (UCLEB) Consortium	European	Two-sample	1 SD	IVW	OR	0.983	0.97	0.996	0.008
	Pimphen Charoen	2016	27338949	Estimated glomerular filtration rate (eGFR)	Other metabolites/biomarkers		GWAS/Chambers et al, 2010; GWAS/Gudbjartsson et al, 2010; GWAS/Kottgen et al, 2009; GWAS/Kottgen et al, 2010a; GWAS/Kottgen et al, 2010b	European		5e-08	YES	FDR	0.05			17	0.015	91			Coronary artery disease	CHD	2249	10896	UCL-LSHTM-Edinburgh-Bristol (UCLEB) Consortium	European	Two-sample	1 SD	IVW	OR	0.993	0.984	1.002	0.11
	Vinicius Tragante	2016	26946290	LDL-C	Lipids, lipoproteins and derivatives	59454	Global Lipids Genetics Consortium (GLGC)	European		5e-08	NO			0.5		197					Coronary artery disease	CHD	63746	130681	CARDIoGRAMplusC4D	Multi-ethnic	Two-sample	1 SD	IVW	OR	1.63	1.55	1.71	8e-83
	Vinicius Tragante	2016	26946290	LDL-C	Lipids, lipoproteins and derivatives	59454	Global Lipids Genetics Consortium (GLGC)	European		5e-08	NO			0.5		182					Coronary artery disease	CHD	63746	130681	CARDIoGRAMplusC4D	Multi-ethnic	Two-sample	1 SD	IVW	OR	1.61	1.53	1.7	1.3e-71
	Vinicius Tragante	2016	26946290	LDL-C	Lipids, lipoproteins and derivatives	59454	Global Lipids Genetics Consortium (GLGC)	European		5e-08	NO			0.5		163					Coronary artery disease	CHD	63746	130681	CARDIoGRAMplusC4D	Multi-ethnic	Two-sample	1 SD	IVW	OR	1.61	1.52	1.7	3.3e-61
	Vinicius Tragante	2016	26946290	LDL-C	Lipids, lipoproteins and derivatives	59454	Global Lipids Genetics Consortium (GLGC)	European		5e-08	NO			0.5		145					Coronary artery disease	CHD	63746	130681	CARDIoGRAMplusC4D	Multi-ethnic	Two-sample	1 SD	IVW	OR	1.58	1.49	1.67	1.6e-56
	Vinicius Tragante	2016	26946290	LDL-C	Lipids, lipoproteins and derivatives	59454	Global Lipids Genetics Consortium (GLGC)	European		5e-08	NO			0.5		134					Coronary artery disease	CHD	63746	130681	CARDIoGRAMplusC4D	Multi-ethnic	Two-sample	1 SD	IVW	OR	1.57	1.48	1.67	3.3e-49
	Vinicius Tragante	2016	26946290	LDL-C	Lipids, lipoproteins and derivatives	59454	Global Lipids Genetics Consortium (GLGC)	European		5e-08	NO			0.5		125					Coronary artery disease	CHD	63746	130681	CARDIoGRAMplusC4D	Multi-ethnic	Two-sample	1 SD	IVW	OR	1.56	1.47	1.67	6.4e-43
	Lin Xu	2016	28424468	Handgrip strength	Anthropometrics	27581	Cohorts for Heart and Aging Research in Genomic Epidemiology Consortium	European		5e-08	NO				rs3121278 and rs752045	2					Coronary artery disease	CHD	60801	123504	CARDIoGRAMplusC4D and 1000G GWAS	Multi-ethnic	Two-sample	1SD	IVW	OR	0.94	0.91	0.99	0.01
	Lin Xu	2016	28424468	Handgrip strength	Anthropometrics	27581	Cohorts for Heart and Aging Research in Genomic Epidemiology Consortium	European		5e-08	NO				rs3121278 and rs752045	2					Myocardial Infarction	MI	43676	128199	CARDIoGRAMplusC4D and 1000G GWAS	Multi-ethnic	Two-sample	1SD	IVW	OR	0.93	0.89	0.98	0.003
	Jon White	2016	26781229	UA	Other metabolites/biomarkers		GWAS catalogue	European		5e-07	NO			0.3		31					Coronary artery disease	CHD	65877	140945	CARDIoGRAMplusC4D	Multi-ethnic	Two-sample	1 SD	IVW	OR	1.1766	1.0763	1.2861	0.000343972		OR	1.0488	0.9191	1.18	0.454786
	Jon White	2016	26781229	UA	Other metabolites/biomarkers		GWAS catalogue	European	HDL-C, TG, SBP, and DBP	5e-07	NO			0.3		31					Coronary artery disease	CHD	65877	140945	CARDIoGRAMplusC4D	Multi-ethnic	Two-sample	1 SD	IVW	OR	1.1	1	1.22	0.0602663		OR	1.0488	0.9191	1.18	0.454786
	Tanya Keenan	2016	26821629	UA	Other metabolites/biomarkers	18828	Pakistan Risk of Myocardial Infarction Study	European		5e-08	NO					28					Coronary artery disease	CHD	54501	68275	CARDIoGRAMplusC4D	Multi-ethnic	Two-sample	1 SD	IVW - fixed	OR	1.02	0.92	1.12	0.73
	Tanya Keenan	2016	26821629	UA	Other metabolites/biomarkers	18828	Pakistan Risk of Myocardial Infarction Study	European		5e-08	NO					28					Ischemic Stroke	Stroke	14779	67312	MEGASTROKE	Multi-ethnic	Two-sample	1 SD	IVW - fixed	OR	0.99	0.88	1.12	0.93
	Tanya Keenan	2016	26821629	UA	Other metabolites/biomarkers	18828	Pakistan Risk of Myocardial Infarction Study	European		5e-08	NO				rs17786744	1					Coronary artery disease	CHD	39398	52707	CARDIoGRAMplusC4D	Multi-ethnic	Two-sample	1 SD	IVW	OR	1	0.97	1.03	0.83
	Tanya Keenan	2016	26821629	UA	Other metabolites/biomarkers	18828	Pakistan Risk of Myocardial Infarction Study	European		5e-08	NO				rs7976059	1					Coronary artery disease	CHD	43260	56244	CARDIoGRAMplusC4D	Multi-ethnic	Two-sample	1 SD	IVW	OR	1.01	0.98	1.04	0.47
	Tanya Keenan	2016	26821629	UA	Other metabolites/biomarkers	18828	Pakistan Risk of Myocardial Infarction Study	European		5e-08	NO				rs10480300	1					Coronary artery disease	CHD	41194	54454	CARDIoGRAMplusC4D	Multi-ethnic	Two-sample	1 SD	IVW	OR	0.99	0.96	1.03	0.7
	Tanya Keenan	2016	26821629	UA	Other metabolites/biomarkers	18828	Pakistan Risk of Myocardial Infarction Study	European		5e-08	NO				rs17632159	1					Coronary artery disease	CHD	44189	57955	CARDIoGRAMplusC4D	Multi-ethnic	Two-sample	1 SD	IVW	OR	0.99	0.96	1.02	0.49
	Tanya Keenan	2016	26821629	UA	Other metabolites/biomarkers	18828	Pakistan Risk of Myocardial Infarction Study	European		5e-08	NO				rs7224610	1					Coronary artery disease	CHD	45344	59110	CARDIoGRAMplusC4D	Multi-ethnic	Two-sample	1 SD	IVW	OR	1	0.97	1.02	0.83
	Tanya Keenan	2016	26821629	UA	Other metabolites/biomarkers	18828	Pakistan Risk of Myocardial Infarction Study	European		5e-08	NO				rs2941484	1					Coronary artery disease	CHD	44189	57955	CARDIoGRAMplusC4D	Multi-ethnic	Two-sample	1 SD	IVW	OR	1	0.97	1.02	0.89
	Tanya Keenan	2016	26821629	UA	Other metabolites/biomarkers	18828	Pakistan Risk of Myocardial Infarction Study	European		5e-08	NO				rs6770152	1					Coronary artery disease	CHD	45318	59085	CARDIoGRAMplusC4D	Multi-ethnic	Two-sample	1 SD	IVW	OR	1	0.97	1.02	0.7
	Tanya Keenan	2016	26821629	UA	Other metabolites/biomarkers	18828	Pakistan Risk of Myocardial Infarction Study	European		5e-08	NO				rs478607	1					Coronary artery disease	CHD	44982	54538	CARDIoGRAMplusC4D	Multi-ethnic	Two-sample	1 SD	IVW	OR	1.01	0.98	1.05	0.51
	Tanya Keenan	2016	26821629	UA	Other metabolites/biomarkers	18828	Pakistan Risk of Myocardial Infarction Study	European		5e-08	NO				rs11264341	1					Coronary artery disease	CHD	36880	46828	CARDIoGRAMplusC4D	Multi-ethnic	Two-sample	1 SD	IVW	OR	1.02	1	1.05	0.11
	Tanya Keenan	2016	26821629	UA	Other metabolites/biomarkers	18828	Pakistan Risk of Myocardial Infarction Study	European		5e-08	NO				rs10821905	1					Coronary artery disease	CHD	42854	57062	CARDIoGRAMplusC4D	Multi-ethnic	Two-sample	1 SD	IVW	OR	0.99	0.96	1.02	0.54
	Tanya Keenan	2016	26821629	UA	Other metabolites/biomarkers	18828	Pakistan Risk of Myocardial Infarction Study	European		5e-08	NO				rs1471633	1					Coronary artery disease	CHD	35037	42222	CARDIoGRAMplusC4D	Multi-ethnic	Two-sample	1 SD	IVW	OR	0.98	0.95	1.01	0.21
[truncated: 1,960 more rows]
[truncated: 17 more columns]

## Sheet: Table S7
	Table S7: Number and percent of Mendelian randomization analyses per grading category by CVD group
		Robust	Probable	Suggestive	Insufficient	Non-evaluable
	All data	141 (5.17%)	353 (12.95%)	110 (4.04%)	926 (33.98%)	1,195 (43.85%)
[truncated: 2 more rows]

## Sheet: Table S8
	Table S8: List of Robust analyses
[truncated: 142 more rows]

[truncated: 2 more sheets: Table S9, Table S10]
